# Supplementary material for: The palisade layer of the poxvirus core is composed of flexible A10 trimers
Source: Nat Struct Mol Biol. 2024 Feb 5;31(7):1105–13. doi: 10.1038/s41594-024-01218-5 (PMC11257942; doi:10.1038/s41594-024-01218-5)
Supplement: Supplementary file 6 — Numerical data to generate plots in Fig. 4. [file 41594_2024_1218_MOESM6_ESM.xlsx]

## Sheet: in_vitro
In vitro dataset					In situ dataset																			In vitro pairs			In situ pairs
distance	coord_rx	coord_ry	coord_rz		distance	coord_rx	coord_ry	coord_rz																Distance 7 - 9 nm	Distance 6 - 11 nm		Distance 7 - 9 nm	Distance 6 - 11 nm
8.52434	1.2812	-1.89832	-8.21092		8.74482	2.7349	-8.17495	1.47046																2	2		1	3
8.69809	4.51683	-7.4301	0.220173		9.69764	9.2452	2.84289	0.698945																1	5		0	5
7.44658	3.55858	-5.92833	-2.76459		7.48032	4.8094	-4.26638	3.82398																1	4		2	4
7.11008	-5.176	-3.81514	-3.03429		6.37788	5.71349	0.0964175	2.83268																2	4		3	5
9.00024	-3.79257	1.21855	-8.07068		8.70969	-3.51333	7.84617	-1.39747																0	2		2	4
9.02308	-1.29654	-6.21904	-6.40769		8.68301	-5.93732	-6.33016	0.268342																0	1		2	3
7.44321	-5.4935	-4.89662	1.11626		8.92184	-7.52903	-3.12583	-3.62521																2	5		3	3
8.19276	8.05495	1.49357	-0.0912354		8.90906	-4.40913	0.389756	7.73169																1	6		1	4
6.69737	3.43675	-4.72731	3.27048		7.70455	7.38659	-0.924491	-1.98587																1	4		1	5
8.60827	-7.83818	1.18858	-3.35447		9.70247	5.39895	0.680736	8.0328																1	3		2	5
8.15206	3.09679	-6.89231	-3.05976		7.77284	-5.30927	-3.52004	-4.45398																1	2		0	1
6.32051	4.78122	3.24098	-2.5661		6.35926	0.780653	-1.68781	-6.08129																1	2		2	6
7.26748	-5.12243	-3.69223	3.59783		7.06147	1.63716	-6.1999	2.95725																0	4		1	4
8.75221	-3.77235	-7.33883	-2.91754		9.16232	-3.06531	-7.34716	4.53555																1	5		0	3
8.44364	1.46026	7.76743	2.97147		7.46259	4.69883	-3.74571	4.42504																2	5		0	3
6.76226	-1.26185	-5.89585	-3.06183		8.50573	-6.40345	-5.21904	-2.02606																0	5		2	4
8.33121	7.85634	-0.893371	-2.62465		9.20072	-4.8812	7.64993	-1.51845																1	6		1	3
7.45104	-1.01488	-6.80333	-2.86403		7.6594	4.69586	-6.05048	-0.0838916																0	5		2	4
8.46779	-7.0441	-1.66668	4.39389		10.6941	-9.60976	-3.64074	-2.95978																0	4		0	4
9.19496	6.65876	3.436	-5.32935		7.07753	-3.92461	-4.25101	4.0765																1	4		0	3
7.72451	-2.3147	-2.88226	6.78254		7.66254	5.11486	0.800963	-5.64899																1	5		2	3
8.81679	8.04719	-3.38458	1.23413		7.15778	-5.46124	-0.443972	4.6056																2	5		0	1
7.76033	3.45205	4.54656	-5.25689		7.83152	5.37992	-4.18729	3.85432																2	5		0	2
8.68803	7.81707	0.14478	-3.78871		7.02954	-1.57833	5.00439	-4.67755																0	1		2	2
6.78089	1.81147	6.51128	0.549865		9.61702	-2.91721	-6.55627	6.40252																3	6		1	3
7.21951	2.81579	6.49358	-1.42344		7.26611	6.43371	0.913099	-3.25117																0	4		1	4
6.6054	-5.46278	3.05394	2.11254		8.88818	-8.06969	-3.52807	-1.19691																2	4		1	4
8.20437	-2.59728	-5.1456	5.83855		7.96338	7.08139	0.870126	3.53727																1	4		2	5
7.99729	2.72202	7.51782	0.172215		11.536	10.4723	4.2611	-2.29224																1	5		0	3
7.6347	-0.854655	-5.89911	-4.77061		8.00735	3.5396	6.85874	-2.13227																1	6		0	4
6.35893	0.0888451	-4.90726	4.04312		7.78192	-4.57156	-2.88589	5.59739																1	3		0	3
7.80955	-0.0960382	5.13293	-5.88497		7.95172	-7.9096	0.587622	-0.568123																1	3		1	2
8.41988	-4.66785	6.95674	0.842157		9.43853	1.1496	0.484889	-9.3557																1	5		1	4
7.33667	3.43291	-6.24198	-1.75487		7.4654	5.45166	0.372792	5.08653																3	5		1	2
6.9488	2.26795	5.57506	-3.47287		9.4611	-8.76818	3.15572	-1.63489																3	5		1	2
6.86231	-4.84226	-4.78451	-0.867387		6.36679	-1.8923	5.02936	-3.41479																2	3		0	0
8.24776	-4.91625	4.60768	-4.75661		6.66396	5.16333	-2.94626	3.0113																3	5		1	2
8.06606	-7.36623	-3.0019	1.3374		8.95504	-3.06745	-7.63094	-3.54292																1	4		1	3
8.57707	-4.68419	7.18016	0.26407		9.27792	5.09268	3.68861	-6.82192																2	3		3	5
7.72807	2.91862	-7.11887	-0.725622		6.99067	-6.95784	0.660914	0.145565																1	4		0	1
7.63872	-1.62346	5.43797	5.11301		7.72052	4.60395	-5.57958	2.69784																2	3		0	2
7.72313	-7.01666	-0.42783	3.19848		6.81346	5.55906	3.81615	-0.9783																2	4		2	3
7.08574	-6.19336	3.15659	-1.37328		8.93285	-1.70553	-8.70974	1.01363																2	3		0	3
8.89544	7.41418	4.05555	-2.7769		7.00592	0.162432	7.00306	-0.116519																2	5		0	1
8.19361	0.186788	-8.12633	1.03105		10.1853	3.4131	9.59623	0.0621954																2	3		1	3
8.02251	5.37638	3.36031	4.91563		7.76528	0.233308	3.5769	-6.88846																0	4		1	3
6.71684	4.64721	-3.62288	-3.224		8.80216	-7.98033	-3.57646	-1.00057																2	4		0	5
7.27618	-4.11213	-5.92058	0.989915		7.36418	-1.83369	-6.46656	3.00871																1	4		0	4
6.72103	-1.10419	-6.05082	-2.70936		7.28298	3.87461	-0.232481	-6.16239																1	4		2	4
8.22272	-4.50401	6.51966	-2.19568		9.41638	3.67451	4.14773	-7.6133																2	4		3	4
8.9519	-8.35268	-3.15503	-0.644148		7.00516	1.06599	-6.89612	-0.615971																2	4		1	3
8.47533	-5.54991	2.99543	-5.6619		7.01475	6.49845	-2.44789	0.992306																4	5		0	2
8.62072	-4.2817	6.75046	-3.22726		7.82135	-6.17507	-3.83469	2.88742																2	5		0	3
7.32122	-3.89842	-5.56371	2.72904		6.92915	-0.517449	5.86284	-3.65684																2	4		1	3
6.81901	-1.89354	6.51461	0.687978		6.47273	1.89955	5.51967	-2.79664																1	1		1	2
7.2879	-4.13898	5.51498	2.35953		8.35589	7.70543	-3.21851	0.297194																2	4		0	2
7.36714	-4.83007	3.635	4.21093		7.91331	-6.42354	-3.14684	-3.38467																0	3		2	4
7.33786	3.31036	5.64269	-3.32353		6.75572	1.63698	-1.30217	6.42374																1	4		0	5
7.14761	1.35764	-6.98389	-0.685859		8.97811	-7.11113	-3.19414	4.45374																3	4		0	3
6.29993	-0.361129	-1.47489	6.1142		6.43774	-0.337817	-4.35839	-4.72597																2	4		2	4
6.58286	0.292603	3.11816	-5.79012		7.82698	6.1813	-3.38619	-3.40395																1	3		1	3
9.623	8.07775	2.88826	-4.36004		6.7164	-3.72731	2.32619	5.07997																2	5		0	4
8.18552	7.1645	3.59449	-1.65901		6.34092	-5.43609	-1.30684	-2.99137																1	1		1	5
7.78752	3.04779	-6.08517	-3.78511		8.84173	6.8131	5.01268	-2.57504																0	3		1	4
8.70396	-5.31365	-6.28528	2.83184		7.86547	2.34116	-7.16273	2.25383																1	4		1	2
7.99498	6.5766	-3.03874	3.38144		9.24764	3.31964	6.86356	5.23359																1	3		4	5
7.87951	-0.392225	7.86635	-0.231069		8.37029	3.76039	-7.10334	-2.33748																5	6		2	5
7.90743	-6.41105	-4.6192	0.298327		7.80911	7.43435	-0.883185	2.22094																1	6		1	7
8.41225	-4.5597	-6.77419	-2.02125		6.77612	-6.45623	0.887777	-1.85603																2	6		1	4
8.08178	-2.87759	-0.652704	7.52387		6.59596	5.39388	-1.59872	3.44337																2	2		3	6
9.64882	6.99824	-2.28184	6.2384		7.04438	2.43727	2.82056	-5.97725																3	5		2	4
8.37844	-7.59568	2.5477	-2.45219		7.99826	1.45468	-7.85957	-0.288667																2	2		2	6
8.25611	-7.42484	-3.01774	1.98199		7.00381	-6.32383	-2.34398	1.889																3	4		1	5
8.11389	-3.50596	6.9608	2.25625		8.85748	0.00665981	-7.42479	-4.82985																2	5		1	6
8.46128	-0.667826	-7.30153	-4.22314		9.52111	-2.34716	4.77694	-7.89451																3	8		1	3
10.0641	-5.03749	8.49785	1.92244		9.19556	9.1552	0.714371	-0.479923																2	4		2	4
7.93153	7.29759	-1.73442	-2.57802		8.31208	-7.24263	3.82277	-1.42179																0	3		0	3
7.18994	-3.71037	4.21416	4.49102		6.79298	-5.20097	-0.771394	-4.30109																2	4		2	5
10.9396	4.71664	-0.239674	9.86765		6.91845	4.90075	-4.48204	1.93879																2	3		3	4
6.25415	-2.17346	-1.68092	5.61827		9.06098	-0.684993	-8.97869	1.00759																1	3		1	3
8.02784	-2.30765	1.27757	-7.58214		9.09904	-4.61829	3.39036	-7.0689																1	4		1	3
6.50511	-5.1364	3.6843	1.53614		7.33402	2.93452	-3.581	5.68795																2	5		0	2
9.12045	-8.64759	-0.966703	-2.73261		6.63026	5.08862	2.69827	-3.28415																1	4		1	3
8.51658	2.32649	8.09	-1.29285		6.54544	2.18708	6.09009	-0.985025																1	3		0	4
8.09631	-6.09339	4.97269	-1.92176		9.70768	-2.10658	-6.16396	-7.19771																2	5		1	1
8.36108	0.738524	-5.76463	6.01093		11.7368	10.8691	-3.92355	2.05429																3	4		2	3
7.41321	-6.16373	-0.0814382	-4.11794		8.81071	2.67491	8.37646	0.55537																3	4		1	3
8.17185	3.02745	5.98701	4.66577		10.1493	0.34501	-10.134	-0.437298																0	1		0	2
9.08116	7.2645	-5.4386	0.340903		7.3709	-4.72058	-1.86012	5.3466																2	4		0	4
8.97785	-2.97805	5.95837	6.01922		10.7241	0.0588064	-10.6088	1.56745																1	5		1	2
6.59299	-4.59073	-4.37311	1.80791		9.18717	7.56609	-5.20355	-0.285237																1	3		1	3
8.51521	0.934373	8.4276	-0.781865		10.2154	-9.61023	-1.37301	-3.1801																1	3		4	7
8.4625	-7.93962	0.993663	-2.75481		8.53258	-5.14626	6.79194	-0.436268																0	2		0	5
8.26672	7.97594	1.83754	1.16038		7.43398	7.09557	-1.99825	-0.961197																3	5		0	2
7.24257	5.08902	-4.55028	-2.41902		7.47155	-0.684725	4.77754	-5.70354																1	4		0	2
6.71161	1.66024	1.76045	6.26021		8.3153	-3.02115	-5.92622	-4.98967																2	3		1	2
7.14434	3.89668	-1.75354	-5.72562		7.05652	5.18262	2.44077	4.12038																1	3		2	4
7.15463	2.22219	-3.76003	-5.66681		7.91441	7.80207	-1.32344	-0.118852																0	0		0	2
8.81926	8.60466	-0.382037	-1.89554		9.64715	8.32367	2.80208	-3.99153																2	3		0	4
7.93418	4.88129	-5.05652	3.68183		7.69178	-5.20741	-0.0267956	5.66089																1	3		0	2
7.90106	0.576562	2.68444	-7.40865		10.7354	-5.83712	5.96436	6.75303																2	2		0	2
7.75983	-5.91589	-0.192916	-5.01796		9.00998	4.72555	-4.21632	-6.40871																3	5		2	5
7.31642	-4.54066	-0.115454	-5.73577		7.57971	-6.05716	-2.20843	-3.98567																1	5		0	1
6.77961	-4.11821	0.368188	5.37289		7.06735	-4.81885	-4.25606	2.93464																0	1		0	0
8.01343	-3.68514	4.13919	5.78809		9.5694	-3.11194	-2.87783	8.57948																1	4		1	4
8.13224	-1.58741	6.5983	4.48061		9.41893	-8.63549	-3.68195	-0.766579																1	3		0	2
8.83007	-3.02307	-7.69537	3.1004		13.3381	6.13599	11.718	1.71503																2	5		1	3
9.021	-1.42063	-5.01655	-7.36169		8.16172	-7.05721	1.6642	-3.74699																2	4		0	4
7.75073	-7.13192	2.85453	-1.03018		8.97901	-6.5689	0.16818	-6.11915																1	5		0	1
8.14296	-6.59675	-2.8563	3.82522		7.78885	-5.90921	-5.03519	-0.627902																2	2		2	4
8.18496	-3.27091	-7.15494	2.25864		7.83526	-6.30634	-4.26258	-1.8579																2	4		0	4
7.35213	-0.0176191	3.97268	-6.18638		7.23936	4.642	-4.62416	-3.07853																1	2		0	4
7.03432	-0.269775	6.11614	3.46436		7.92964	5.93297	4.08168	3.31949																0	3		1	3
6.44593	4.31571	-0.928491	-4.69708		10.3427	8.12723	6.26745	-1.28008																0	2		1	6
6.92121	1.77939	-4.25812	-5.15803		6.42975	4.58697	-2.65039	-3.64373																1	4		3	4
8.39818	7.30881	-3.87105	1.45794		9.44597	4.85071	-8.10496	-0.0817813																1	6		2	7
6.4668	-6.04337	1.38389	-1.83902		8.23937	5.64538	5.86472	-1.27355																1	4		1	4
7.55701	3.60995	6.34269	-1.96139		9.16328	2.65506	-7.98313	3.63125																1	5		0	6
6.92826	-4.12989	-5.52789	-0.622178		6.55519	4.52071	2.6925	3.9095																1	3		3	4
8.26463	-7.90459	-1.74269	1.66868		8.9533	-2.16686	-6.01785	-6.26512																1	3		0	1
7.51601	-6.8093	3.06064	0.869696		7.48	-7.11383	-1.91081	-1.301																2	6		1	2
8.54684	6.41931	1.86039	-5.32728		7.6639	3.45056	-6.61219	1.76295																1	4		0	2
7.1799	2.65496	-0.94506	-6.60371		9.27928	-7.85069	4.91676	-0.545174																3	5		1	3
8.35632	-8.01675	1.88679	1.41415		9.31959	-2.60095	-7.02888	-5.53938																1	3		1	3
7.19763	-5.90422	-4.11557	0.0895306		10.7666	10.1812	3.23855	-1.3319																3	5		3	3
8.31542	-0.304017	-8.10678	1.82588		8.2667	-1.24965	2.0215	7.91772																0	2		1	3
7.0246	-1.07301	4.37766	5.38792		6.62852	-0.241064	5.68556	-3.39905																0	2		3	4
8.14988	-6.98736	3.14094	-2.78062		6.95242	-0.728546	-0.680729	6.88055																2	5		1	4
8.06064	3.13464	-7.01993	-2.42251		6.32049	-3.78111	2.55591	-4.37254																2	7		0	3
9.53737	3.37417	-8.3276	-3.19803		7.09953	3.94387	-0.449234	5.88621																1	2		0	2
6.70099	6.46254	-0.879948	-1.53767		7.17844	1.28546	-5.88483	-3.90465																2	4		0	0
7.28147	-6.00848	-1.64438	3.77013		7.86179	5.93079	5.10636	-0.747363																1	4		1	2
8.54192	0.89541	-8.24149	2.05924		7.24501	-0.440113	-5.6703	-4.48823																1	3		1	6
8.93461	7.57048	-4.21235	-2.1843		7.98167	-7.64263	-2.29986	0.08913																3	4		3	4
7.95412	1.18969	-6.32562	4.67324		9.09852	5.53759	6.26712	-3.5835																0	1		1	4
9.22735	-7.6213	3.55527	3.79734		7.08305	-3.40533	1.15122	-6.10312																3	5		0	4
7.81145	-7.57033	-0.285297	-1.90458		8.45331	4.52807	-3.07501	-6.44199																0	3		1	3
7.53793	2.77676	-5.82445	-3.8969		6.44144	-5.32335	2.46622	-2.65929																1	3		1	3
7.45641	-5.03428	2.60542	4.84416		6.448	-5.88078	-2.15755	-1.52908																1	3		1	4
8.52963	-2.56267	0.523287	-8.11872		7.13106	1.80625	2.2065	-6.53611																0	4		1	3
7.20225	5.30633	-3.59	-3.29045		6.97586	6.8567	-0.76473	1.03124																0	2		0	4
7.39478	5.21093	-4.89385	1.89189		10.2676	3.47439	-8.82317	-3.93757																2	4		0	3
6.44512	-5.35167	-2.34217	-2.72277		8.62564	-8.56561	1.00007	0.178283																1	4		0	2
8.34518	2.82655	-6.8344	-3.8657		8.94611	3.22279	8.23638	1.34484																1	4		0	3
9.98748	-6.46384	-0.822948	-7.56911		6.68687	3.83534	5.44167	0.626552																1	4		1	3
10.7942	10.1517	0.725408	3.59585		10.4674	6.39765	-6.69732	4.8767																2	3		2	3
11.2637	6.32705	7.61928	5.36535		8.19935	3.45044	-3.73861	-6.43013																2	5		0	1
8.61396	-7.83885	3.56747	-0.160565		8.54036	-0.337047	-4.72144	7.1086																1	4		1	4
7.7501	-2.53198	-5.85623	-4.39973		8.70527	-4.97652	5.64237	-4.37944																2	3		1	5
8.24012	5.24131	6.23648	-1.23879		7.90468	1.2429	-7.79747	-0.372392																1	3		1	4
9.19387	-7.40479	1.71469	-5.17263		6.89674	4.2413	4.96828	-2.21192																1	4		1	2
7.1772	6.39481	-1.40045	-2.94233		7.63525	-1.4019	7.47599	0.664335																2	6		2	3
8.73591	6.2672	5.938	-1.33361		10.7247	1.52214	10.5107	-1.49245																2	5		1	2
7.12682	-5.87056	-1.20062	3.85832		7.63207	2.55863	5.8071	4.24022																2	4		0	2
7.57365	1.10035	5.66766	-4.90175		6.4851	-1.75454	-3.37301	-5.25366																2	4		0	2
11.2393	0.711774	5.88776	-9.54725		8.80466	8.26322	1.78154	-2.46322																1	2		0	3
6.88219	-6.53865	-1.54933	1.48664		8.81278	-7.76979	0.23533	-4.15212																1	3		0	2
7.73926	-7.56842	1.39011	-0.826239		7.66741	-7.46821	1.40371	-1.02204																2	4		2	4
7.26775	2.21051	6.91917	-0.242974		7.30894	2.24219	6.92701	0.640026																1	5		2	3
9.10356	6.8715	-2.41046	-5.46324		8.89325	0.243656	-8.141	-3.57137																1	1		1	5
8.69701	5.92963	4.49563	-4.50187		7.63068	4.90927	-5.60374	1.6506																3	4		1	2
9.06252	-2.52386	-6.71903	5.53299		7.61493	4.38286	1.44392	-6.05746																1	3		0	2
9.41398	8.02989	4.7717	1.17249		7.29211	1.0534	6.94883	-1.94398																2	5		0	3
7.14808	6.75569	1.33466	1.91685		9.61161	1.76567	-9.33218	1.4751																2	3		1	2
8.17971	8.0468	1.44007	0.288062		8.67776	-4.85684	-3.93017	-6.02232																2	3		1	3
7.82555	5.87271	-5.15706	-0.394215		6.32901	-0.132759	6.21076	-1.21042																1	1		0	4
8.80638	-4.29848	-7.64409	-0.801971		9.64881	0.564252	7.50778	-6.03442																4	6		1	4
8.60643	-8.14066	0.568285	-2.73445		8.75469	-3.54102	-1.15522	7.92283																3	4		0	3
8.29982	-3.96443	-7.28167	0.384106		9.37647	-9.35139	0.683716	-0.0486858																2	5		2	3
10.4876	5.39441	-8.63487	2.51583		9.60333	-8.76247	3.68953	1.35297																2	4		1	5
7.21942	4.52312	5.46005	1.35986		6.75532	4.19019	4.91959	-1.96832																0	1		0	4
9.97302	-1.72469	7.73017	-6.06061		8.74066	-3.03327	8.09742	-1.2768																1	4		1	3
7.51775	3.5071	0.337589	-6.641		9.21746	-5.49849	3.57449	-6.47698																1	3		2	3
6.98571	6.69929	-0.40944	1.93703		10.7329	6.07581	-8.57382	-2.18392																1	3		0	4
9.97065	-4.33888	5.36844	7.19499		6.67339	-4.65769	4.68323	-0.952588																0	2		1	2
6.46457	0.876696	-4.7853	-4.2571		8.9293	-1.61558	7.3272	4.84091																1	2		1	2
7.03699	-5.29726	-4.45992	1.25198		10.2321	6.16033	7.41785	3.42358																2	4		0	5
7.31791	-2.78581	-6.71667	-0.823078		6.60994	2.19364	-4.87817	3.88364																0	2		0	4
7.27512	3.58902	-3.14194	-5.49314		9.08346	2.47659	8.65922	-1.18053																1	3		2	4
7.14075	0.531078	-2.56742	6.64204		6.56828	0.109754	3.97919	-5.22459																1	5		1	3
8.2424	-3.56012	6.08782	-4.26628		8.12856	3.25681	-6.9351	-2.71498																2	3		0	2
8.14662	-5.61656	-5.49918	-2.14025		6.34648	0.687337	5.5269	-3.04281																2	2		1	2
6.58586	-1.54265	2.56579	5.86604		6.38397	-4.46541	-4.53587	0.491011																1	5		1	4
8.97621	1.12606	8.39585	2.96885		7.53881	-4.85882	1.70954	-5.50482																3	5		0	3
7.56885	-1.61752	4.498	-5.86849		7.30298	-6.15579	3.34971	-2.0541																1	3		0	2
7.30148	1.68245	-7.08622	-0.516124		9.5622	8.67816	-3.73424	1.4767																1	3		3	7
7.9057	3.21497	-6.92217	-2.06098		7.68047	-5.59938	-5.17793	-0.908597																1	4		2	5
7.34446	-6.95309	-1.12209	2.08246		6.32105	-4.9917	-1.25513	3.66922																3	3		1	5
7.65752	2.56483	-3.53555	6.2896		8.69319	-7.0332	5.07589	0.583923																0	3		1	4
8.29419	-3.3357	-6.51435	-3.90255		9.71167	-8.49534	-0.234685	4.70007																3	4		1	4
8.65336	6.09672	-5.91181	-1.66164		7.88646	2.49621	-4.70187	-5.81873																2	4		1	3
6.72944	-4.98237	-4.18797	1.70943		6.93558	4.1709	-2.49317	-4.94873																2	4		0	2
6.9392	-3.14877	-4.1937	4.5443		7.38666	-0.45662	4.72445	-5.65985																2	3		1	4
9.6296	-3.96887	-7.82513	3.96795		7.35654	3.07116	4.03344	5.33085																0	1		1	3
8.17259	6.06398	-1.18064	5.35028		9.30122	5.58354	2.01686	-7.16025																0	0		1	3
7.25362	5.06707	5.08357	1.04737		7.24534	-6.95029	-2.03248	0.239859																0	0		1	3
6.44436	1.97098	5.49918	-2.72102		7.82073	4.54093	3.93921	5.00265																1	2		1	6
8.14717	7.05029	-3.41578	2.23656		12.7128	-2.00999	11.8812	-4.05137																1	2		1	4
8.08542	1.53393	7.15046	3.44847		7.17881	-6.34899	0.248167	-3.34128																1	4		2	4
8.99674	-8.96595	0.656388	-0.349621		8.45228	-2.66542	-7.40926	-3.07236																2	4		1	4
7.48293	-2.90858	-0.762882	6.85219		7.2632	1.20017	-7.1626	0.104306																2	4		1	3
8.55269	5.77116	-6.30981	-0.168658		7.44509	4.84173	5.63964	0.425871																0	3		2	4
7.53136	0.806049	0.493619	7.47181		6.26511	1.42288	5.83719	1.77602																2	5		3	4
7.31045	6.16819	-3.56969	1.62894		6.33794	-5.03114	2.16396	-3.18973																1	3		0	4
6.47071	4.87175	4.08357	1.20856		6.8972	-0.330672	6.81589	1.00279																1	2		1	6
11.4607	9.97708	0.280554	5.63266		9.4479	-5.81278	-5.17656	5.35514																2	2		1	3
6.98524	-3.16411	-6.16749	0.862598		6.71512	-2.41875	-1.79791	-6.00084																1	3		0	3
7.0113	-0.827567	6.50009	-2.49445		10.0334	-9.99703	0.767122	0.375136																2	3		1	4
7.9658	-6.24108	-4.60118	1.82537		7.59763	4.96225	4.84306	3.10561																0	0		0	5
7.97796	2.06254	-4.71346	6.0973		8.2388	6.7932	-2.01698	-4.20264																2	4		1	3
8.31424	0.0228506	-8.23506	1.14447		9.4769	-6.97789	6.11657	1.92565																2	3		0	3
8.50048	-8.45764	-0.55204	0.64938		9.55869	8.80959	-2.72773	2.51378																3	5		0	3
7.96334	-0.233433	-7.71565	1.95676		10.9443	-4.53327	-9.65932	-2.43396																4	4		1	4
6.86428	5.71272	-2.5833	2.79459		8.16188	1.93134	7.15556	3.41822																2	3		1	4
7.16056	4.11893	-0.315114	5.84882		8.13356	-7.52869	-3.0361	-0.5057																0	3		1	2
7.75501	4.62941	-4.70283	-4.07334		9.778	9.50459	1.55565	-1.68878																1	4		2	5
6.60573	-0.993754	4.51918	-4.71436		8.34378	2.64285	5.12256	6.03268																0	3		0	2
7.57651	-1.37373	-5.55343	4.96747		10.619	-3.25636	-0.578821	-10.0908																2	4		0	1
7.201	-5.18353	1.709	-4.69731		6.86042	-6.47305	1.88834	1.26459																0	4		1	3
7.32045	0.934409	1.61218	-7.07932		8.52813	0.0503117	8.41679	-1.37261																2	5		1	2
9.06385	-3.2229	6.92268	-4.88291		7.5225	-5.52775	3.16068	-4.00526																1	2		0	2
6.91413	1.08357	-3.65262	5.7697		7.9906	-0.398818	6.11767	5.12492																2	4		0	3
6.72516	5.09794	3.41692	-2.75016		9.37865	4.83907	4.8266	-6.42233																0	3		0	5
7.37518	-5.63914	-4.06636	2.46134		7.01867	-3.17584	-3.94995	-4.85528																2	3		0	3
7.39514	-6.91029	-2.60554	-0.383695		7.28998	3.61196	-2.73972	-5.7089																1	4		1	4
7.65213	-1.67775	-3.40526	-6.64414		7.90194	-7.67463	0.140689	-1.8764																1	3		0	5
8.43656	-0.875778	-8.39064	0.0751992		8.48398	-0.38092	-8.45682	0.561132																0	2		0	4
7.05704	-3.83052	1.26611	-5.79015		8.60403	-5.56331	6.40962	1.41269																2	3		0	4
6.87894	1.74069	6.51657	1.3506		7.28386	6.17692	-2.90554	-2.54127																0	2		2	3
8.29965	0.309648	4.33752	7.06924		6.57851	2.64623	-5.16061	3.10522																1	3		1	5
7.05546	3.61295	5.17886	3.1473		7.49964	6.29897	3.07371	2.6683																1	3		0	3
7.08955	3.45216	-4.2163	-4.53509		8.38806	-6.11685	-5.72801	0.365486																2	4		1	4
6.73322	-2.30116	-5.13487	3.69784		8.85687	8.10948	3.37317	1.14118																2	4		1	2
7.38966	5.61878	2.89367	3.82923		8.23295	1.57726	-7.90292	1.6845																1	1		2	3
6.68918	-2.42106	4.05379	-4.73819		8.7565	-8.58271	0.523689	-1.65507																0	1		0	5
7.01183	-5.79254	0.417266	3.92915		7.26536	1.67043	7.01755	0.865496																1	5		1	4
7.54001	1.80984	1.5253	-7.15889		8.21846	-0.529094	6.32146	5.22516																3	4		0	2
7.72444	-6.3215	-2.98272	-3.28769		8.33732	-2.30444	-0.0659331	-8.01224																1	3		0	2
7.78635	-2.52574	2.86943	-6.78338		7.1412	-6.8919	-1.06389	-1.53839																2	4		0	4
6.89316	6.85686	0.706414	0.00840174		6.50561	-0.451911	6.39407	1.11113																0	2		1	2
7.81461	6.8373	-0.225249	-3.77738		7.18013	5.64315	-3.24313	-3.0317																1	2		1	3
9.11195	5.02305	7.57535	0.640878		8.67373	-8.01107	-3.11107	-1.17376																1	3		1	6
7.80517	5.06007	-1.37954	-5.78041		6.32289	4.33965	1.23166	-4.43052																1	3		1	3
7.59102	-2.99524	2.1684	-6.62949		7.29123	-1.17169	4.78292	5.37707																2	2		3	4
7.82173	-4.3556	6.49651	0.0591268		7.76181	-1.68816	6.552	-3.80356																1	2		0	4
7.37428	-2.67443	6.59968	-1.91615		7.22142	1.2402	-6.28282	-3.33722																2	3		3	6
7.70178	-5.67591	-2.01517	-4.80006		9.20348	6.79515	-2.66871	-5.60428																2	4		1	5
7.65994	-3.59989	-2.87446	6.11989		8.31906	1.42748	-8.16549	0.7027																2	5		2	4
9.53805	1.67272	4.64264	8.16225		7.26302	-6.92443	-1.98852	0.921715																0	2		1	4
8.79066	-8.28678	2.92695	0.195111		9.10465	-2.64689	-8.58757	1.46364																3	4		0	0
7.51329	-2.85164	6.16505	-3.21088		7.74826	-2.47936	-3.5986	-6.39831																4	5		2	3
8.23322	8.16214	0.854745	0.659323		6.93044	4.75336	-4.85368	1.37054																1	4		2	5
7.55203	2.52147	-5.81824	-4.10164		7.17152	4.27225	5.46632	-1.81603																1	2		1	4
7.93569	-2.48011	7.53644	-0.162189		8.23472	7.41814	0.861555	-3.4698																3	3		1	2
9.02648	-8.03446	-0.154577	-4.11106		10.1992	3.14884	9.40056	-2.39548																1	4		3	4
7.25813	-2.03475	6.93939	-0.620606		7.92587	3.98954	6.5454	2.01512																3	4		2	2
7.66779	2.85483	-5.65707	-4.31769		8.07956	-0.476675	8.01091	0.936738																3	6		1	3
6.48024	-6.43661	-0.741154	-0.119178		7.8243	5.65221	-5.34192	-0.85794																2	3		0	4
6.81117	-2.39033	6.13895	-1.72966		7.23098	3.14858	-4.37724	-4.81802																2	5		1	4
8.21654	7.88975	2.28739	-0.176753		6.92197	0.642006	-4.47667	-5.24031																1	1		1	4
8.48178	8.34994	0.133654	-1.48366		8.61843	-5.7414	1.26306	-6.30225																1	3		0	3
7.47804	5.07001	-5.16746	-1.87442		7.91989	5.14502	4.89231	-3.50981																4	4		0	3
9.11167	8.03422	0.733705	-4.23504		9.39787	-3.13165	-8.85421	-0.339978																0	2		0	1
8.34754	0.0572625	7.93907	2.57861		10.9807	-5.73331	9.365	-0.0327524																1	4		1	3
8.17541	-6.26897	-5.21657	-0.569854		7.31635	-0.919666	0.679635	-7.22643																2	4		0	4
8.25622	6.76341	-4.63604	0.963702		6.97881	0.405341	5.88416	3.73044																2	5		1	3
8.49908	-3.45647	6.37189	-4.43691		7.21045	0.105231	-5.0082	-5.18628																3	3		1	1
7.84274	0.322412	7.83218	-0.248175		8.59172	8.16758	-2.48521	0.965452																2	4		1	2
6.28641	4.8696	3.97565	-0.0141953		7.27097	5.8594	2.50708	-3.49984																1	4		1	3
6.70799	-6.5901	0.301773	-1.21515		7.15649	-6.03026	3.64834	1.24135																1	5		0	2
7.21465	-6.50477	-2.33327	2.07244		7.48222	4.67157	-4.92208	-3.1517																2	5		0	3
7.43552	-3.23721	4.86858	-4.59394		6.8838	2.77721	3.85229	4.98334																1	3		0	1
8.22515	5.76096	-5.17628	2.76957		8.83985	7.85825	4.03397	0.343383																0	2		0	1
8.61532	-1.38397	-6.3639	-5.63997		7.65387	-0.863732	7.46695	-1.44236																2	3		2	6
7.90941	-1.12897	-7.48631	2.28897		6.47073	0.0583089	4.47563	-4.67286																1	2		2	5
6.86494	-6.52898	1.58871	1.40567		8.2994	-6.21176	-1.5516	5.28078																2	2		0	3
7.49208	6.74858	0.695714	3.17867		7.128	5.47028	-1.58645	4.28574																1	3		2	4
6.44394	4.56313	0.877167	4.46461		6.63908	2.25493	5.72815	2.48617																3	3		0	2
6.68257	2.41308	1.30717	-6.09304		7.1391	-6.63671	0.2225	2.62131																1	3		0	3
7.94313	-7.65006	2.11883	0.28364		7.67048	-1.50678	7.44647	-1.05637																1	3		1	4
8.32265	4.04412	7.12608	1.45966		10.4329	-7.03108	7.57685	-1.41474																0	3		1	1
7.7764	-5.98034	-4.95508	-0.393906		8.85952	5.35519	3.65443	6.03806																0	0		1	5
8.66737	5.68537	-6.53039	-0.392207		7.87831	-7.6697	-0.942774	-1.5345																2	3		1	5
7.56726	7.33272	-0.256882	-1.85164		7.10227	6.95643	-1.26668	-0.667736																1	1		1	2
7.87802	-4.17585	0.30935	-6.67307		9.80985	-0.456166	-3.17875	9.26934																3	4		1	5
7.11809	0.73531	7.07611	-0.235001		7.37913	-4.62017	3.30017	-4.71324																1	1		0	4
6.60085	-0.236277	-5.96249	-2.82208		9.01817	-6.60614	5.95481	-1.49217																2	2		1	2
8.84252	-7.68908	3.96337	-1.83299		6.97585	-1.66567	-1.65848	-6.56791																2	5		0	3
7.73443	3.61132	3.1004	6.0965		6.69352	2.3622	4.35554	-4.50028																1	5		1	3
7.29943	1.51503	-4.56117	-5.49382		9.31495	5.55648	3.64501	6.52745																1	3		0	2
7.65151	6.31392	3.10282	-3.00873		8.43373	-3.05039	7.68975	-1.64033																2	5		0	4
8.59516	-7.39656	4.11225	-1.50234		7.39487	3.72642	5.55565	3.15163																3	3		1	4
10.0625	4.54199	4.74422	-7.6234		6.54864	0.377821	4.54773	-4.69683																1	5		1	3
10.5996	-3.4606	-9.89394	1.57676		7.65156	5.18635	5.58554	0.670758																1	5		1	2
9.48062	6.5297	-5.74326	-3.77627		8.31976	-8.15067	-1.32734	-1.01154																2	4		1	4
6.53202	-4.51767	1.9471	-4.2973		7.94642	4.00629	6.46763	-2.29455																1	3		3	5
7.50524	6.79784	0.864959	3.06104		6.73006	2.62004	-4.24753	-4.51525																2	4		1	3
8.0092	-3.33126	6.79284	2.62819		7.1239	3.0017	-4.17781	-4.92805																3	6		0	4
7.82323	-1.45543	7.68661	0.0251988		7.50637	7.42628	0.926108	0.581656																1	4		1	2
8.00267	-7.22995	0.0835388	-3.4298		8.11043	-6.63725	3.20155	-3.38764																4	6		1	3
7.14135	3.14433	3.70033	-5.23638		9.32074	2.34925	-8.79797	-1.98821																3	5		1	5
6.78547	2.94922	-5.52657	2.60801		7.48507	2.01737	-7.20071	-0.325999																1	2		1	2
8.53045	1.73596	-1.78336	-8.15933		8.62284	-1.18311	8.10507	2.69471																0	3		2	3
9.14943	3.09599	-8.21497	2.57705		9.08218	6.29653	1.51285	-6.36796																2	2		1	2
10.3567	1.45223	-2.07012	-10.0432		7.14812	3.35583	1.06605	-6.22073																1	6		1	3
7.12324	-0.810839	-1.28447	-6.9594		7.16349	-0.538821	-6.97034	-1.56195																2	5		1	5
6.25948	5.67904	0.572049	-2.56951		7.08848	1.08753	-6.37117	2.91067																3	4		2	5
7.12803	-4.79128	-5.27493	0.166024		7.13338	-4.38524	0.560099	5.5983																2	3		1	5
7.96466	3.60686	2.21179	-6.74791		6.85846	5.79398	3.66699	-0.146321																2	6		4	7
7.57716	-0.176046	1.86466	-7.34203		7.30112	-2.57873	0.71563	6.79296																1	3		2	4
6.70814	3.11286	-2.91843	5.1761		7.90404	5.78418	-5.18915	-1.44562																2	5		4	5
6.30502	5.09581	1.00793	3.57353		6.9031	-3.42462	5.05502	3.22049																2	4		1	4
7.26743	-4.33437	-2.24379	5.38462		7.42352	-4.29778	-5.36979	2.7934																2	5		0	4
7.1489	2.70628	2.63579	-6.06921		10.5001	-1.45146	8.02562	6.61317																2	4		1	4
8.25231	-0.29778	8.21158	-0.762811		9.57731	-2.42967	8.41847	-3.86664																1	1		1	3
6.874	2.09293	4.87805	-4.36763		8.6889	2.83964	-0.346733	8.20446																1	2		0	4
8.26555	-1.13568	8.18646	0.107009		8.4911	8.31774	1.12401	-1.28474																1	4		1	3
9.63484	-1.415	-8.90528	3.3947		7.88273	-0.977046	6.06404	4.94066																3	3		1	5
9.0889	-6.38599	5.07814	-4.00498		6.51824	-6.29744	-1.6416	-0.367237																2	3		0	2
7.52632	-1.1924	-7.35859	-1.0368		7.97784	-7.34303	0.0183468	3.11858																2	3		1	5
6.27282	0.26458	-4.0298	-4.7999		8.64944	-0.256486	-6.56324	-5.62769																0	3		0	3
7.80083	2.76274	-6.46499	-3.37997		9.06631	8.12438	-2.97453	-2.71009																1	3		0	2
7.20467	-4.62155	5.42517	-1.05643		11.301	-5.17172	9.65056	-2.79879																1	4		1	3
8.40723	-0.814116	7.38692	-3.93092		7.48708	-1.19507	-6.6818	3.1594																3	5		2	4
9.86969	-4.19911	-0.399049	-8.92295		8.83796	0.158617	-7.99144	-3.77112																3	4		1	4
7.08482	-2.25529	-4.94905	4.54039		6.54261	5.58899	3.09926	1.40123																1	3		0	2
8.59588	4.37788	7.34008	0.920022		6.85765	-3.97101	4.68636	3.04901																3	3		1	2
6.86448	-6.27052	-2.76078	0.424037		7.94418	-6.76043	3.59432	-2.11837																1	1		2	3
9.08318	2.99425	8.56287	0.46461		7.21377	0.910577	-3.8151	6.05429																0	3		1	3
8.21761	-4.34891	-6.86011	-1.24695		6.81632	-3.75847	5.50455	1.42689																2	4		1	4
7.24261	3.33431	6.11759	1.97809		6.25369	-1.4225	3.10926	5.23618																2	4		0	4
8.34115	0.043754	-8.26043	-1.15682		6.53815	3.77725	-3.92858	3.61194																2	3		2	3
8.5529	1.44289	-8.02075	-2.59572		9.50782	3.62593	-3.30394	-8.14464																2	4		0	2
8.97522	-7.98258	3.73211	1.70422		7.36176	-1.79969	-5.93758	3.96254																2	5		1	3
9.9733	-7.44482	6.27518	-2.15955		11.8732	1.85584	11.0844	-3.82969																1	3		1	5
8.39064	-3.36852	5.75078	-5.0975		8.35768	8.21455	-0.145367	1.53323																2	3		1	4
6.83864	4.47395	-1.28699	5.00944		8.83596	4.24074	-7.41929	-2.24599																1	2		3	6
6.58646	-6.52526	-0.263535	-0.856115		7.83703	-4.13401	0.907408	6.59587																2	5		2	5
6.51511	-0.892222	5.9198	-2.57033		7.69756	2.81687	-6.10299	-3.75115																2	6		1	3
8.70688	-6.3119	5.97858	0.475577		7.15885	-1.57257	1.46978	-6.82758																3	4		2	4
8.51085	1.94111	8.27795	0.376877		8.30908	-5.47861	-5.95176	1.89791																3	5		1	5
6.79024	-0.880184	-6.72592	0.307714		9.04976	-0.429468	-8.36355	-3.42998																0	1		0	3
9.07608	-3.69326	-8.14596	1.54225		7.31419	-6.73342	1.9254	2.10981																0	5		0	1
8.02619	-2.02135	-7.7658	0.162144		7.64216	-5.66117	-3.58606	-3.67341																3	4		2	3
8.67994	6.16189	-5.3463	-2.96471		7.72883	-6.00655	4.86196	0.131859																3	5		0	4
7.91324	-0.175407	6.86704	-3.92841		9.17492	-1.73235	-7.29725	5.28471																2	5		0	5
8.28813	-7.67089	0.72785	-3.05299		8.10656	0.882898	-5.76764	-5.62771																1	2		2	7
7.58771	-0.10893	7.58645	-0.0847148		7.78278	4.9249	-4.27263	-4.2499																1	3		2	5
8.27125	1.18472	8.09572	1.2122		7.24583	-6.29198	-3.3914	1.18799																0	4		0	5
7.06153	-5.56901	2.33962	-3.65751		9.01709	8.39989	2.99461	-1.33496																4	6		0	4
8.04184	-5.03546	0.0833054	6.26964		9.73485	4.77773	-8.35742	1.44711																2	4		0	4
7.80879	-4.43105	6.36502	-0.91074		7.24074	2.73002	-6.58555	1.26717																1	5		2	4
6.84702	-4.73223	0.277178	-4.94073		10.0835	8.90731	1.05129	-4.6078																1	4		2	6
7.2753	-1.17067	-5.57646	4.52356		9.7925	-9.04535	1.8998	-3.23503																0	3		2	3
6.88389	-4.92508	-1.91875	-4.41021		8.19309	-2.70186	5.53508	-5.40273																2	3		2	6
9.41913	8.29917	-3.99766	-1.96532		9.2897	6.32099	-6.29595	2.58935																0	2		0	3
7.18196	-7.16796	-0.0501374	0.445408		6.38971	-4.42075	-0.282201	-4.60496																2	2		1	5
6.59889	-3.01334	4.06357	4.23704		8.33348	-3.04926	-5.0932	5.84879																1	3		1	1
8.65161	2.62281	4.67315	-6.79212		8.8197	-3.57032	5.08359	-6.26076																1	3		1	8
7.42215	6.7489	-2.88901	1.09286		8.52919	-2.2429	-7.23189	-3.92635																3	4		3	5
10.5682	6.08237	-7.41896	-4.43283		6.81566	5.71716	-2.62474	2.62262																0	2		1	3
6.67499	5.59273	-3.63412	-0.264512		7.74465	4.64254	-6.15597	-0.728327																1	4		1	4
8.15182	6.71867	-4.43504	1.28144		6.46795	2.39524	4.32324	4.17215																2	7		1	5
8.16956	-2.57789	1.45858	7.61372		6.546	5.89078	2.36033	1.60551																3	5		1	7
7.32559	7.32007	0.256982	-0.121932		8.41832	6.36862	-5.49191	0.384528																1	5		1	4
8.03804	4.69554	-6.33326	-1.56586		10.01	4.61038	8.38602	-2.93594																1	4		4	6
8.18199	5.06837	-6.40908	0.424809		6.56308	-6.26016	-0.835462	1.78503																3	4		2	6
6.31484	3.3722	2.69379	-4.60966		6.55699	-1.13059	-4.33398	-4.78879																1	4		0	1
7.97187	6.73075	3.64925	-2.22054		8.52017	-0.0249097	-4.64048	-7.14553																2	5		0	2
7.56751	-0.133734	-7.2346	2.21583		8.20025	1.83933	7.88756	-1.28354																2	4		1	2
7.41885	-6.00279	2.40722	3.63471		9.6746	2.60593	-6.45583	6.71783																1	4		2	2
9.02122	4.54081	-7.56128	-1.89487		8.74583	3.74556	-7.44366	2.65562																1	5		1	2
6.43506	0.598809	6.25457	-1.38987		6.5938	3.37013	-4.59597	3.31626																2	5		0	2
6.62632	-2.07322	-6.27362	-0.501659		10.8298	-8.13816	-6.41149	-3.15397																2	4		0	2
7.4495	-7.36865	0.958197	-0.529121		8.17842	-6.50297	-2.72873	4.14149																2	4		1	3
7.38981	6.63389	-1.08951	3.06818		10.5062	-8.13353	-0.924208	-6.58575																1	1		0	6
9.66298	3.58582	-8.54796	2.72899		8.66741	-7.29653	1.11357	4.54364																1	4		1	4
7.69587	1.7037	-7.49048	-0.465392		6.21648	5.93599	0.532571	1.76778																3	4		1	5
9.64133	-8.1568	-4.81542	-1.7982		7.51741	4.23867	-5.98751	1.64161																2	2		1	4
6.97584	-3.59318	-5.76935	1.57037		6.8149	-6.08784	-3.04738	0.307428																1	4		0	3
8.41783	5.13175	-6.628	0.771159		7.58543	4.85864	1.1081	-5.71878																2	5		1	3
7.8389	7.16047	-3.18171	0.229543		7.75935	-7.73909	0.329144	-0.453493																1	3		0	2
7.6836	6.89779	-2.12016	-2.63878		6.22622	-4.79763	1.89409	3.48726																2	4		0	2
6.83655	4.66687	-3.85989	3.17175		7.69681	-1.04442	2.60719	-7.16607																1	3		1	5
10.6753	8.46281	4.97509	-4.19428		9.74263	-6.80392	-1.28848	-6.85311																1	3		1	1
9.7511	7.89316	5.46435	-1.70962		7.90611	7.04339	-2.86666	2.16321																1	5		1	5
6.70521	-1.48059	2.2953	-6.12366		8.40486	-7.667	3.4399	0.160777																2	4		2	5
9.33414	9.07782	-0.121247	-2.16901		6.83526	1.91996	6.00374	-2.64381																3	6		2	4
7.08489	4.52749	-0.386854	5.4358		7.84349	0.733415	-0.496852	-7.7933																2	2		1	4
7.15382	-3.44431	-3.62311	5.11733		7.24769	-4.84377	-4.93755	-2.16506																2	5		2	3
6.50214	3.89987	1.36116	-5.02156		6.83175	4.12587	5.43007	0.405403																1	6		0	5
6.8564	-3.39798	3.18561	5.03149		7.30583	-7.20175	-1.18528	0.324161																1	4		1	4
6.89705	-6.77004	-1.29904	-0.219901		8.69659	-4.92994	-1.33908	-7.03798																0	1		1	3
7.33301	1.55635	-6.71752	-2.49514		6.94868	2.8002	-2.95831	-5.62952																1	5		1	2
6.91728	6.79294	1.28188	-0.248157		6.95749	4.81755	2.7147	4.22235																1	6		1	3
6.83953	5.97728	-2.22127	2.47331		8.3762	0.876886	-6.13359	5.63657																2	4		0	3
7.64387	6.44309	-1.02059	3.98418		6.27182	-5.58892	0.847419	2.7169																0	3		1	3
7.45252	0.591581	-7.29952	1.38098		9.2087	3.70522	8.42787	-0.20582																2	3		2	4
7.95886	-6.68801	-4.20854	-0.949867		8.87309	-1.3091	8.58447	1.82342																1	2		1	3
8.52033	-0.919404	-5.77009	6.20135		9.85149	9.45291	0.30557	-2.75698																1	2		1	3
7.71847	-6.85076	2.26249	2.74282		7.75927	-2.1494	4.65672	-5.82248																0	2		0	3
6.7745	-6.04795	0.942797	2.90297		7.96536	1.4006	6.73839	4.00992																0	1		1	3
7.9707	-0.406939	3.52463	7.13747		8.0489	-2.48328	-5.5057	5.32028																0	3		1	5
7.15183	-4.97439	4.60062	2.28877		7.68992	6.94596	-2.90779	1.55987																1	3		2	5
8.58677	4.53699	-1.62844	-7.10609		8.46695	7.22687	-4.40073	-0.308598																1	3		1	2
8.97121	4.63544	3.48469	6.84486		6.97335	-6.04433	2.20707	2.68749																1	2		0	2
7.20284	-5.40322	-4.27417	-2.1018		8.9701	5.14385	4.41327	5.87593																1	2		1	3
7.77329	1.68512	4.21482	6.31029		7.76565	4.34388	3.15965	5.60827																1	3		3	6
10.1854	2.62046	8.41433	-5.10642		7.02023	3.94529	5.16289	2.65761																1	1		2	4
7.31438	-6.14183	-3.96252	-0.276671		7.37353	-4.90584	-5.01861	-2.26169																1	3		0	4
6.95229	-4.15758	-5.3883	-1.41955		8.4918	7.81719	1.87076	2.73906																3	4		1	4
8.0057	2.28515	-3.20401	6.97163		8.10147	5.94309	2.35969	4.97447																2	4		2	5
8.0142	5.90277	5.38643	-0.609089		8.59511	8.30812	-0.536819	2.13611																1	3		3	4
7.51824	-4.00925	-5.57057	3.06897		6.29822	-5.55187	-2.23332	1.96383																1	3		2	4
9.18025	2.31944	8.26701	3.24864		7.57878	-6.99806	-2.87233	0.463541																0	2		2	3
10.4039	8.01081	-5.95687	-2.92992		8.60366	-0.752	-4.64432	7.20331																0	1		1	5
6.65513	4.18297	-1.8496	4.83452		7.97281	-7.95245	-0.548468	0.152938																1	3		0	2
6.82068	3.27673	4.79222	3.58041		8.86938	6.44982	6.08786	-0.0606228																0	3		0	3
8.34776	-6.04189	-1.3068	-5.61008		8.56457	-4.23926	7.40992	-0.688158																2	2		0	4
7.71793	6.7628	1.21578	3.51467		6.86844	-6.43468	-1.46582	1.90309																2	3		1	3
6.73635	-6.3971	1.61335	-1.36113		8.76929	7.50585	-3.25802	-3.15404																4	5		1	2
7.16362	4.92944	-2.7337	-4.42097		8.01481	7.20147	-2.37452	2.5957																1	4		3	4
6.70978	5.53534	1.21097	3.59371		7.34646	3.31431	4.60766	4.66426																2	3		1	5
9.65953	-6.91833	-6.55269	1.58285		7.59219	-5.24243	-2.46066	-4.90952																0	3		1	3
7.74816	-2.23866	-5.95375	-4.42439		8.79624	5.07278	7.18452	0.153243																1	3		0	2
8.03282	-5.84035	-5.42864	0.972807		6.47669	-6.37966	-1.11273	-0.0961216																2	3		1	2
7.20846	-0.021732	-6.57915	2.94556		9.24407	-6.04192	6.9876	-0.348674																2	3		1	2
10.0128	-2.44486	6.53575	-7.18074		9.93407	2.41844	9.63427	0.133478																1	3		0	3
7.11381	-1.12832	-6.89957	-1.31495		6.69981	-6.39027	1.08949	-1.69261																2	4		0	0
6.32709	4.44705	-4.4859	0.364089		9.75836	4.40649	3.93699	-7.76586																3	4		1	6
8.9278	-3.20103	8.33295	0.144834		9.15869	-3.15997	8.58599	-0.420513																2	3		1	3
8.71314	0.603744	8.63548	-0.991322		7.44637	-4.19584	1.11985	6.04891																1	3		1	4
7.02909	1.64499	-4.28357	-5.32476		9.67282	-8.57518	-3.09907	-3.22887																0	1		1	4
7.73532	1.01448	-4.49379	-6.21384		8.56599	-2.11881	8.14149	-1.61341																0	1		1	3
8.22166	5.65526	4.97623	-3.29405		8.38048	-1.74572	-7.15282	-4.00275																1	2		3	6
8.59362	8.25061	-1.81719	-1.57338		9.35264	1.74945	9.12891	-1.03647																2	3		4	5
8.49245	6.27193	-5.6087	-1.15195		7.50376	-1.67351	-5.32028	-5.02001																2	4		0	2
10.1312	7.39533	6.91451	-0.373009		8.78195	5.25801	-6.88512	1.43915																1	4		2	5
6.80107	-6.25375	-2.67195	-0.076801		7.12522	-6.7233	-1.8456	1.46958																2	4		3	6
7.82623	-5.12769	-4.96196	3.21492		7.59127	-6.11707	-3.57519	2.72522																2	3		0	3
7.03911	-1.43011	6.25818	-2.88774		7.06186	0.269909	-5.66075	-4.21341																2	4		1	6
8.8471	5.88056	-6.28851	-2.03587		8.92571	-6.61469	5.86066	1.25171																0	2		0	3
8.12096	2.44432	4.9772	-5.9332		9.4051	5.82389	-4.55799	-5.8106																4	4		0	4
8.46488	-2.38188	-7.95817	-1.62738		7.30672	1.21967	-3.99492	-5.9951																1	4		2	7
9.91038	-5.61734	-4.56793	-6.76721		7.18056	-1.23138	6.77446	2.03734																2	5		1	4
7.36496	0.1215	5.0882	5.32335		8.88195	7.69108	4.44219	-0.0582621																1	4		0	0
7.76184	-1.7895	3.96547	6.42798		6.63834	6.48439	-0.229172	-1.40276																0	4		1	3
8.64647	-3.52006	7.6761	1.85692		7.08421	-2.69943	-5.08683	4.12593																2	6		0	3
8.7375	7.324	3.61294	-3.10639		7.45572	7.41475	0.604671	0.493489																1	5		1	5
8.26026	-7.65551	-2.27581	-2.1085		9.14668	6.0558	6.81048	0.77877																1	1		3	4
6.35133	3.8296	2.8288	4.20375		7.17027	1.18225	4.24561	5.65596																1	5		1	4
8.50549	-1.14448	-8.38316	-0.869609		9.99429	5.75403	-8.01767	1.57918																1	3		1	3
8.22101	7.21989	-2.9583	2.58971		6.48289	-5.76836	1.09964	2.74676																0	2		0	2
8.98988	-1.85885	-7.43302	4.70243		8.18788	8.18366	0.187733	-0.184368																0	2		1	2
9.15512	1.23143	-4.11856	-8.08315		6.50971	-4.76036	0.768623	4.37316																1	3		0	2
8.52822	-2.02393	8.22029	-1.03009		7.30131	4.84177	-4.95349	2.30851																1	3		0	3
8.72066	2.26257	2.45324	8.05682		8.87507	6.51401	5.47735	-2.5166																1	5		2	2
9.41322	4.95439	7.87733	1.41788		8.60773	-0.487338	8.56887	0.655677																0	3		1	2
8.24841	-6.7217	4.73322	-0.672094		8.67946	1.3666	8.09653	2.81277																1	5		2	3
7.75532	-5.43244	-4.09389	-3.72474		7.47056	-0.00972082	7.43616	0.716029																1	4		0	1
7.56786	5.55274	-1.13544	5.01501		6.50677	-0.838224	4.17897	4.91647																1	4		1	5
8.42468	8.27101	-1.51771	-0.512068		7.77046	1.653	-7.08902	2.71908																1	2		2	3
11.2149	4.9925	9.51494	-3.21168		7.82275	2.23176	5.69109	4.8812																0	2		1	3
10.0755	-7.42031	5.37683	4.18857		7.48251	3.29219	-0.682088	-6.68463																1	4		0	2
8.09387	3.64649	-3.51826	6.31156		8.88334	-8.53807	0.013342	-2.45254																0	2		1	5
6.58736	2.70773	-5.13693	-3.11022		7.62372	4.99447	-2.22932	5.31098																2	3		0	3
8.83428	-0.120997	-1.86613	-8.63408		7.31857	3.02155	5.9908	-2.9227																0	4		1	3
7.95134	5.91314	-5.26236	0.752367		7.24019	3.23925	6.01933	-2.38646																1	4		0	2
9.73995	-2.0521	-8.42981	-4.42649		7.19412	-5.03309	-4.37804	-2.69373																2	5		0	2
7.46203	-1.51248	-7.16995	-1.40933		8.59283	8.10267	0.25542	2.84925																1	3		1	5
7.85977	-3.88265	4.37414	-5.25051		7.68204	5.41041	5.36905	0.956238																3	5		0	5
7.72911	1.16066	-7.39472	1.92615		7.93394	4.22141	0.735915	-6.67724																2	3		1	5
7.56301	-0.166156	0.365845	-7.55233		8.65757	-4.32273	0.68463	7.46986																3	4		2	4
7.31006	-0.882497	-6.80746	-2.51329		9.23422	3.09215	5.42239	-6.80494																4	5		0	4
7.66537	-4.27503	-4.00569	4.94333		8.91503	-2.95878	-5.13795	-6.65769																1	2		2	4
8.61244	-8.18976	2.07279	1.67497		7.82754	6.63279	3.69055	1.91214																1	6		2	5
8.8787	0.386965	-8.59442	2.19487		10.4046	7.01886	7.57126	1.29126																1	5		2	5
6.58722	-0.287125	3.06799	5.82206		8.5438	-5.13636	1.42369	-6.67737																2	5		1	4
6.87207	5.99833	3.35325	0.0318056		11.5122	8.13004	6.63343	-4.73604																3	4		2	4
7.27709	4.78844	2.82124	4.6976		7.60459	5.44156	4.42629	-2.93721																0	4		1	5
7.52212	-4.85623	-3.83903	-4.27332		9.33149	5.8098	6.66355	-2.98663																2	4		0	2
6.37354	-4.37581	1.93345	4.21141		7.08175	-5.58506	1.31954	-4.14936																4	7		2	5
8.33148	6.41944	-5.12517	1.39173		8.36221	-1.12004	7.3539	-3.81997																3	6		0	3
8.0063	-5.77314	-5.54516	-0.15103		7.88408	-6.06269	4.12482	-2.89625																1	2		0	2
8.14503	-5.44301	6.02243	0.667496		8.05346	1.36964	-2.7078	7.4599																3	6		0	2
8.71971	7.91175	3.63542	0.470417		8.68667	6.84841	-5.30063	-0.678839																0	1		0	3
8.11342	7.72211	-1.52649	-1.96633		9.20729	-4.40778	-3.57849	-7.24845																1	5		0	5
7.23688	4.93556	-0.202506	-5.28883		8.85579	-4.71504	-7.39249	1.24277																1	2		0	4
7.45947	-4.07289	2.31444	5.80505		8.48484	-6.07353	-5.72258	1.53523																1	5		0	2
8.61882	5.7338	-5.45878	-3.40726		8.71602	-4.98477	4.677	-5.40803																4	6		1	4
6.37743	-5.7856	2.51854	-0.92491		8.49964	-3.59086	4.16602	-6.48026																2	4		0	2
7.10977	3.01376	-6.30008	1.33229		8.86365	3.65875	-5.15685	6.21166																1	4		0	4
6.46424	4.78048	-3.88197	1.96564		9.82002	-7.1007	5.35207	4.16752																2	3		0	2
7.63887	0.650272	7.21286	2.42984		9.91186	1.73558	-9.47593	2.33225																3	5		0	2
7.94671	-4.56072	6.04159	-2.4185		7.29315	-5.84229	3.28531	2.87478																1	2		1	3
7.17982	-3.89444	-3.31628	5.03839		8.44857	2.72937	-3.0706	-7.38243																4	5		1	4
6.86571	-2.32537	5.31078	3.67781		8.60181	1.29446	8.42008	-1.19068																0	3		3	3
7.25645	-3.54542	2.68636	-5.73319		6.58387	3.72965	-4.02021	3.64348																0	5		0	3
9.1635	7.59138	-5.13103	0.114907		7.75182	7.27814	-2.60556	0.574859																1	3		1	1
8.12964	-4.21355	3.55345	-5.97578		8.35073	7.96939	1.98171	-1.51532																1	4		1	2
7.91478	7.6357	1.7482	1.13299		9.53078	-8.18287	3.72797	-3.1589																2	4		2	4
7.54694	-0.177256	-6.40042	-3.99493		6.63004	-6.59242	0.0933949	-0.699147																2	4		0	1
8.32528	-7.1112	-4.18718	-1.09941		6.38215	1.93732	5.9856	1.07298																2	5		1	3
8.15489	3.99596	6.90873	-1.67453		9.66621	-5.73834	4.85434	6.07802																0	3		0	3
6.56968	1.2448	6.3661	-1.04114		6.67742	1.65231	5.15622	3.90785																1	6		1	4
7.82009	-5.93606	-5.0903	-0.0762641		8.39488	0.0360202	4.27646	-7.22389																0	2		2	3
8.74104	-3.45958	6.14852	5.1607		8.0501	8.04665	0.224687	0.0709769																2	5		1	3
9.67505	-0.295512	6.4099	-7.24103		6.56559	-3.75504	4.94718	-2.12885																2	5		0	4
8.25977	-0.455012	-0.182005	-8.24522		9.05386	4.26914	-7.95768	-0.649739																1	5		1	3
6.98022	1.75837	-0.786643	-6.70916		8.93387	2.65524	-8.51658	-0.481234																1	3		1	4
7.22518	1.62483	-5.88916	-3.85758		9.14448	8.91845	1.23188	-1.6016																1	4		3	4
6.73551	-2.89631	-5.96081	-1.20301		8.13022	-1.49594	0.29624	7.98592																3	4		3	6
8.05759	-7.75737	0.0675343	2.17793		8.89523	8.20239	3.41661	0.4154																1	3		4	4
7.28271	3.03554	-4.29812	5.03483		7.90698	-7.48692	-2.33987	-0.995653																0	3		0	1
9.14596	7.21434	4.77777	-2.96223		8.46783	-5.26007	-2.21048	6.25696																0	0		1	3
8.26589	5.58432	3.25981	5.14917		8.3409	-7.33807	1.8686	3.49737																0	2		1	3
7.90755	-3.24492	2.87816	-6.61181		7.73028	7.34851	-2.28605	0.728441																0	5		0	4
7.43283	5.17427	0.996572	5.24221		7.85755	7.26905	-2.77569	1.09432																0	3		2	4
7.22122	2.80707	6.60694	0.784051		6.88739	5.69464	-1.14215	3.7017																1	5		1	3
8.5511	6.67432	-3.88327	-3.67354		7.87635	-6.55487	1.59068	4.06698																2	5		0	4
7.35489	6.99753	2.10639	-0.831968		7.54194	2.36887	4.98814	5.13691																1	3		1	4
9.24773	7.87529	4.84152	-0.245091		7.15028	4.53641	5.47135	0.78213																0	2		1	3
7.41591	2.16476	6.8621	1.79472		7.43123	1.50514	6.53252	3.20685																3	4		2	6
6.59318	0.384047	5.07096	-4.19618		7.73328	-1.81834	5.98531	4.54679																3	4		1	4
7.71316	4.38652	6.28592	0.859386		9.45084	9.36024	-1.26619	-0.317894																2	4		0	6
7.31757	6.23073	0.144032	3.83458		8.26091	5.04085	4.0168	5.16699																1	3		1	3
7.77211	-1.65727	-6.53061	3.87432		10.0328	-2.59831	9.60396	-1.29258																2	3		1	2
7.28406	3.3914	-3.29976	-5.53783		9.42463	8.88046	-1.23508	2.90443																2	2		2	5
8.30065	7.54135	3.38405	0.759606		8.37448	-3.18606	1.69275	-7.55749																4	4		0	5
7.6298	5.17071	4.27563	3.63269		7.49987	-2.20546	-2.57973	6.68797																2	2		1	4
7.81945	-5.90199	-3.39538	-3.84469		9.84741	-3.26574	9.28833	0.182583																1	2		1	3
6.96034	3.5539	-2.43935	-5.46495		7.04622	5.80975	3.8337	-1.09488																3	4		0	3
8.17637	-2.07619	7.76764	1.48532		8.0808	6.85611	4.26581	-0.309737																1	2		1	3
8.87925	6.10403	-6.26362	1.53262		7.7519	0.743639	7.32152	-2.43604																3	4		2	4
10.5961	-3.42466	-4.75473	-8.8284		6.24721	4.24082	4.39201	-1.32411																0	2		3	3
6.91128	-5.38863	-1.63048	4.00874		6.67255	4.54409	-2.93063	3.90968																1	3		2	5
6.74183	-0.154855	-4.68218	4.84825		9.16749	-0.966427	7.39661	-5.32908																2	4		3	4
8.34887	-0.274263	4.2241	7.19621		6.63717	2.10799	-6.11824	-1.47495																1	2		1	3
7.81257	-6.6737	-3.17307	-2.53567		8.43932	1.51021	8.27552	-0.676075																0	3		1	5
7.87137	-5.67622	-3.65159	4.05029		7.75098	2.92094	-1.41619	7.03848																3	5		1	3
6.5169	6.34408	-0.866208	-1.21342		8.74043	-8.59538	1.10795	-1.13445																2	3		0	3
9.02795	-0.803298	-5.83702	-6.84016		8.0541	0.206236	-4.17446	-6.88476																2	2		2	5
8.91193	-6.82099	-5.7281	0.292452		6.86321	2.24316	-6.40804	1.00444																0	1		1	5
7.06753	2.53665	-0.111625	-6.59567		7.71198	-2.97397	5.36539	-4.67363																2	3		2	4
8.0139	-6.96782	1.50665	-3.66088		7.28155	-6.69496	-2.83435	-0.406154																3	3		1	3
7.40626	-5.68507	4.60821	1.13892		6.29187	-0.0301573	4.61494	4.27657																2	3		2	4
7.09977	-3.16506	-2.9892	-5.60837		6.93139	3.10441	-2.61201	-5.61999																1	4		2	5
9.0308	3.77585	-8.00965	-1.77308		6.94584	4.7822	-4.50567	2.25259																2	3		1	3
7.67697	3.11761	-1.75687	-6.79189		9.15007	8.6262	-2.8778	1.01529																2	4		1	3
9.1837	-8.65776	0.640715	-2.99548		7.91122	-4.15529	-1.00531	-6.6566																2	2		1	4
6.52306	-6.07977	0.642525	-2.27463		7.20136	-2.04105	6.90003	0.288551																0	2		0	3
6.94392	-4.7662	-4.15807	2.86562		6.96399	-0.844268	-5.87416	-3.64398																0	2		2	3
8.19795	4.17964	6.30769	3.15436		6.21545	-3.91341	4.50822	1.73004																1	4		1	4
8.13996	1.16626	-3.26136	-7.3663		6.26771	5.53285	-0.567729	2.88953																2	5		1	2
8.85951	7.54658	4.52052	-1.05116		9.11553	0.445731	7.87988	-4.56089																0	2		1	3
7.35314	-5.91904	-0.524862	4.33106		12.7867	1.45825	-5.94127	11.2282																1	2		1	1
9.5375	0.279702	6.08675	-7.33738		7.20095	-6.37355	-1.38279	3.05278																2	5		0	1
8.83219	5.91791	3.50944	5.53804		7.34236	-5.11857	5.25809	0.250863																1	2		0	2
9.02462	2.46772	-8.66685	-0.48983		7.04214	5.03225	-0.813889	-4.85858																3	5		3	4
8.26774	-6.32306	5.32665	-0.0360516		10.5592	6.3	-8.03851	2.68134																1	5		1	2
7.90408	-7.14308	3.37057	0.300297		10.2687	-8.29863	0.159542	6.04597																1	2		1	3
7.568	4.92313	5.33495	-2.1391		7.26335	5.54215	3.46776	-3.16473																2	4		0	2
8.01996	-2.27008	-6.90049	-3.3985		7.35326	2.99051	-3.70607	5.60288																0	3		1	3
7.10003	-3.38465	4.23924	4.58077		7.77343	-1.27702	6.13243	4.60312																1	6		1	2
9.70522	0.8868	-2.50945	-9.33314		9.11112	2.04553	-5.75515	-6.76066																2	6		1	3
7.98251	6.71154	4.20553	-0.994559		7.87464	4.19477	-6.42682	1.76346																2	4		3	4
8.41992	7.4683	1.22705	-3.68972		6.76125	-3.70236	-5.65653	0.103452																0	3		0	4
10.3415	-5.0695	3.38587	-8.35365		8.56103	5.14967	-6.76141	1.02732																1	3		0	2
7.4058	3.85937	1.32598	-6.18005		7.99423	7.28743	1.82452	2.73353																1	5		1	3
7.86275	-3.97284	-6.15497	2.85582		10.9703	-7.97551	-7.5012	-0.686485																3	5		0	4
8.20811	1.56826	7.61165	2.64128		8.03636	-0.110624	-7.36752	3.20788																0	3		2	4
8.19932	1.54602	-7.98588	-1.03174		8.13784	-4.96563	-1.841	6.17881																0	4		0	5
8.15114	3.88708	-6.90184	1.92255		7.32745	-4.92756	5.40582	-0.433399																1	3		0	3
7.096	-0.0518681	6.23376	3.38979		9.73662	-2.71253	8.45504	-3.99452																2	4		0	4
8.04687	7.79943	-1.51027	-1.28062		9.99656	0.405354	9.98556	0.235603																2	3		3	3
8.41554	0.497774	-2.02376	8.1534		9.63893	-8.87297	0.885918	-3.65984																1	3		0	3
8.12552	-1.98465	-7.7691	1.31389		8.52218	-3.94732	7.1236	2.51009																1	3		1	3
7.06621	-2.06787	-5.63923	3.72213		8.16203	-3.62126	-3.12153	-6.61524																1	1		1	4
7.4301	1.76994	7.2153	-0.114512		8.1378	-1.20735	-7.6829	-2.39564																1	4		3	6
7.20348	3.29166	-5.12246	3.84909		11.1286	-3.29306	-10.1572	-3.13539																3	3		1	4
7.20939	-1.84615	-6.65004	-2.08421		8.32994	-0.576156	-8.2564	-0.942211																0	1		0	3
8.36071	-7.83906	-2.8695	-0.465433		6.60683	-1.25696	1.41813	6.32923																0	2		2	4
7.83276	5.63605	4.71938	-2.70454		7.06693	1.81234	6.11184	3.04997																2	3		2	3
7.65385	-5.98172	-0.58572	-4.73892		7.4288	-2.798	5.42851	-4.22959																3	4		1	4
9.01449	-2.29249	8.38387	2.39085		10.2293	-9.05972	1.05935	-4.63005																2	5		2	3
7.59628	0.483249	-1.50761	-7.42947		8.555	0.355675	8.3687	1.73964																2	6		1	4
6.70907	-0.909595	3.75696	5.48357		8.71244	6.66807	2.27164	5.12671																0	4		1	3
8.22953	5.9709	0.666267	-5.62401		7.71679	5.40667	-3.63125	4.13894																2	3		2	4
7.22325	0.435634	-4.7223	5.44844		7.44215	-6.75898	-3.08455	-0.432805																3	5		0	3
7.99569	7.81022	1.09768	-1.31401		7.34106	1.87306	-1.26801	6.98391																3	3		1	1
9.73909	-8.27096	-4.38287	-2.68916		9.0263	-4.13454	5.53531	5.80862																0	1		1	3
8.12253	1.39664	-7.04325	-3.79703		7.20098	-5.75132	3.39602	-2.69139																3	6		0	2
8.83308	8.83132	-0.0609224	-0.165783		8.17439	-0.453169	5.97067	5.56475																1	4		0	3
9.32772	6.89412	-5.61714	2.81516		9.98137	-7.38817	5.85421	-3.28192																2	2		0	5
7.11707	-6.17909	-3.44456	-0.77882		9.43292	-6.6225	4.66393	-4.83428																1	4		3	6
7.79877	7.37909	2.52376	-0.0233866		10.4061	-0.793832	-10.357	-0.624129																0	4		1	2
9.94098	-9.49257	-1.07145	-2.75066		13.1582	12.8641	-1.45693	-2.35157																2	4		0	2
7.43523	4.1686	-6.07728	-0.985959		9.27819	9.2287	-0.829237	0.477807																0	2		1	4
8.94531	3.1987	-8.35302	0.118138		8.53899	-8.21465	-0.744802	-2.20889																1	4		3	3
8.01126	0.611663	-7.97395	-0.471393		10.9792	3.00566	9.94025	-3.56376																3	4		0	5
9.8496	6.7092	7.08992	1.31696		8.20094	1.31689	-7.73438	-2.3876																0	2		1	4
8.33265	5.65017	-5.99094	-1.27171		9.60784	-4.20323	-7.95125	3.37951																0	4		0	2
8.87588	8.86334	0.026923	-0.47093		8.61872	8.55146	0.950015	-0.502291																0	1		0	2
7.64975	-0.878822	7.58498	0.463138		9.20743	4.12049	-7.03379	-4.28067																1	1		0	1
8.17986	-2.63344	-7.67859	-1.00713		7.77869	3.14016	3.33864	-6.28497																1	1		0	2
8.01698	7.5905	2.38471	0.98462		8.01617	3.25319	-2.0191	-7.04265																0	2		1	3
7.40014	0.644885	-4.25278	6.02163		8.83015	2.09048	8.57781	-0.150356																4	4		0	2
7.36279	2.07238	4.09419	-5.75791		9.40231	-3.12212	0.550215	-8.85173																0	4		2	3
7.18612	7.16143	0.468849	0.366561		7.49158	-6.0025	-2.58911	-3.65927																1	6		1	5
7.46586	4.16761	-6.19142	-0.190928		8.24567	2.99915	-3.76105	-6.69707																2	5		1	5
7.99806	-7.57844	2.43861	-0.767694		6.28922	2.75268	4.44864	3.49094																2	4		1	4
6.27046	1.22474	-3.13001	5.29356		10.6455	0.519201	-3.76156	-9.94529																2	6		1	2
8.41589	7.44301	2.6386	-2.90973		9.00174	5.78643	4.07389	5.56345																3	3		1	2
8.00918	-4.71712	-2.79276	-5.83919		7.95745	-2.94746	1.06831	-7.31383																2	5		2	4
6.33873	2.04024	5.98261	-0.474636		6.5176	1.86818	-5.5279	2.90367																1	2		1	5
9.31238	2.31121	8.99686	-0.659711		7.58907	-3.6527	-3.28323	-5.78551																0	1		3	5
6.26392	-2.11106	-4.35728	-3.9742		7.35404	5.34458	-2.8082	4.19897																0	0		0	5
7.5823	-3.16879	-1.76124	6.65943		7.71953	1.98559	-5.51336	5.02507																0	2		0	4
7.08198	-2.71213	3.82828	-5.305		6.61389	1.77084	6.19941	-1.47478																3	4		1	5
7.44418	-6.12218	-4.02319	1.32242		7.36073	-6.42558	-2.17806	2.85452																1	2		1	4
6.88435	6.45877	1.45666	-1.88593		8.3379	-2.1712	-7.98883	-0.992564																2	6		4	8
8.10867	7.66779	2.60411	0.417226		6.59546	-0.0474347	-3.75999	-5.41852																1	5		1	3
7.30018	-3.98533	-4.50339	4.13876		6.85407	-6.42524	-2.26566	-0.749261																0	4		2	4
8.63772	-3.72646	-7.78816	0.260997		8.58439	-7.5932	-3.98015	0.439983																2	3		1	4
10.3982	-1.5004	2.81765	-9.89612		6.88687	3.32865	-0.949036	-5.95386																0	2		3	5
8.45442	-1.03688	8.27716	-1.37506		7.57644	3.1913	5.30653	4.36564																2	4		1	2
7.9241	-5.51459	-5.66575	-0.529056		8.17477	7.61731	1.85079	2.31908																2	3		1	3
8.2471	6.64988	-4.7365	-1.1659		7.70029	-7.64134	-0.202577	0.929168																1	3		1	3
7.45472	4.56268	-3.98179	-4.34743		8.08331	4.233	2.59759	-6.37762																1	4		1	1
9.02675	2.71218	-2.98419	8.07594		7.40084	-1.31937	-6.8818	2.3817																2	5		0	5
7.21605	-6.32679	-2.36695	-2.53785		8.70309	-0.995819	-8.60855	0.803149																3	5		1	2
6.44394	-2.90271	4.39413	-3.71353		8.49918	3.12038	4.87852	6.22087																2	5		2	3
7.32603	6.46969	0.960511	3.30018		6.73466	-2.85225	5.82037	-1.82856																2	5		2	4
7.82988	-1.10141	7.52102	1.87834		8.2373	-8.22989	-0.260835	-0.232388																2	4		2	5
7.72928	7.01883	2.39919	-2.17296		8.99595	-5.2274	7.28767	0.700875																1	2		1	3
8.28997	3.3999	7.54229	-0.527431		12.4932	0.385436	2.09388	12.3105																0	7		0	2
6.42512	-5.16748	3.56207	-1.37513		7.04073	0.440134	6.46231	2.75986																1	4		1	2
8.48556	-0.184015	6.47428	-5.48221		9.98666	8.26172	-5.60902	0.127898																2	5		2	2
7.94166	0.696023	6.31535	-4.76466		8.82701	5.59635	5.79936	-3.60062																1	3		0	4
6.52666	5.20892	-3.9199	-0.314302		7.79484	6.75607	-1.05363	-3.74232																1	3		0	3
7.24155	-1.89891	-6.5754	2.36608		6.62319	-6.09516	2.57267	-0.311479																2	3		1	3
6.49058	6.28381	1.52604	0.559084		9.39168	2.56363	-4.78064	-7.66661																3	3		0	0
7.32546	1.70524	-6.9261	-1.66843		8.95537	-4.0072	-7.44783	-2.94464																2	3		3	4
7.71413	-0.251024	-4.5963	6.19022		7.72726	-7.70779	0.481541	-0.261868																3	6		0	2
8.183	2.63116	-5.64622	5.30647		8.88238	4.74828	-4.04924	6.32093																0	5		0	3
7.97908	-5.78205	-4.5843	3.03608		10.9418	7.08406	-6.19752	5.57932																2	4		0	4
8.13493	2.41538	-7.48209	-2.08838		11.3162	2.51218	10.9455	-1.39342																1	4		1	4
7.0756	-1.84898	-6.58689	-1.80505		6.49317	-4.00432	2.93633	-4.18385																1	3		2	4
8.04142	0.83394	-7.79195	-1.80403		6.61291	-3.54514	-5.52032	-0.829876																3	3		3	6
7.35135	1.12253	-1.88674	-7.01587		7.96802	1.51932	3.35662	7.06499																1	3		1	4
10.1517	8.15606	-4.8083	-3.6629		8.48148	3.70948	2.42181	-7.23257																1	4		2	4
7.33332	-6.39852	-3.39564	-1.14287		9.47596	1.84865	-6.35884	6.77801																2	3		0	2
7.76231	5.29012	-1.79626	5.38901		6.93312	0.720777	5.83565	3.67339																2	4		1	3
6.9441	4.66484	1.697	-4.85593		9.90941	3.97635	-8.9163	-1.69841																2	4		2	4
7.00812	-5.00728	-3.83948	-3.04946		7.59688	1.19331	1.9674	7.24002																3	4		1	3
7.3431	-0.711771	3.49615	6.41805		7.95436	5.8655	-4.14232	3.42183																2	4		1	1
6.86363	2.98318	-1.79875	-5.91393		7.9973	-3.01878	-3.51748	-6.51698																1	2		1	2
7.35495	2.39853	3.24737	-6.14792		9.81662	-9.70926	-0.327376	-1.41039																3	5		0	3
8.25504	0.902213	-2.02034	-7.95298		8.44274	-4.15596	1.76723	7.13336																1	2		0	3
8.62852	7.86024	-3.13593	1.68344		7.0482	-6.76105	1.88563	0.640149																2	3		2	3
7.12822	-4.56225	-4.8945	-2.45789		8.48307	2.59741	-4.90367	-6.41639																3	3		1	2
6.76677	-3.56707	-2.94574	-4.9384		6.27832	3.48904	-2.90717	4.335																1	3		0	4
7.65544	-4.62965	1.49368	5.91109		6.21172	4.80372	1.22854	-3.74173																2	5		1	3
9.39571	-7.67055	3.79143	3.88164		6.8292	5.74669	-3.31267	1.6247																3	4		2	5
7.87787	7.22918	0.877851	3.00487		6.86701	6.60638	-1.63137	0.922076																3	4		2	3
6.73436	5.76312	1.87419	-2.93691		7.21895	6.79547	1.62847	1.81188																2	5		3	4
9.59902	-7.44417	-6.03138	-0.589991		7.43002	2.95282	-6.06717	3.11056																3	5		3	4
9.41095	-5.22619	-7.6089	-1.83234		8.60337	-5.40541	-6.22375	-2.46264																0	2		0	2
7.2259	-7.08451	-1.32801	-0.509581		8.10555	6.27226	-3.9976	-3.22147																1	1		1	3
6.46277	-2.69317	0.383234	5.86237		7.39871	-6.21213	-3.87328	1.07143																1	2		0	5
7.00687	6.63777	0.703424	-2.13109		7.65028	-5.72762	-1.81381	4.73616																1	3		0	4
8.34159	1.84004	-4.19284	6.97256		8.55937	-7.40126	-0.863552	-4.21171																2	3		2	4
6.97963	-2.6385	0.494408	-6.44276		8.32674	0.612854	-4.17003	-7.18122																3	3		4	5
8.00186	2.37774	-0.49346	-7.62447		6.2717	0.0813348	0.0416896	-6.27103																2	5		1	3
6.72025	-4.20759	-1.05159	-5.13343		8.5106	-6.92961	-0.221809	-4.93574																0	5		1	4
6.38897	-3.41172	-5.33436	-0.850633		7.70836	-3.56001	-0.756162	6.7951																2	2		0	3
10.187	9.68864	-1.83962	-2.55364		6.59778	-4.82295	4.50095	-0.106653																1	3		0	2
6.58474	5.67282	-1.00991	-3.18716		8.05729	7.13458	-2.05473	-3.12983																0	3		1	3
9.11323	-4.50515	7.90178	-0.562573		8.87888	-7.75988	-1.20293	4.14387																1	2		0	1
9.47899	4.58974	5.69739	6.02704		7.06369	3.08574	6.12169	1.70259																0	2		2	3
8.86144	-7.83273	-0.00991211	-4.14408		7.70434	2.27248	-5.72221	4.63131																2	3		1	2
9.04754	8.47819	0.493081	-3.12012		8.41219	6.47061	-5.36154	-0.38724																2	5		2	2
8.11196	-1.18415	-5.70095	-5.64809		9.96313	7.96817	-5.54514	2.24137																0	4		1	2
8.0493	-7.7075	-1.20797	1.98154		6.51999	-0.385413	4.35962	4.83275																1	2		1	1
7.21851	6.93065	0.0331133	2.01787		8.06505	5.40917	2.18914	5.56718																3	3		3	3
10.7899	8.33649	6.29667	2.69772		8.24506	-4.64949	-6.4059	2.30818																2	3		1	4
8.83491	-8.46622	2.25652	-1.1344		8.45847	-2.02307	-8.21073	-0.191668																3	7		1	2
9.89793	3.86941	4.72684	-7.78805		10.4501	2.00578	-2.97005	-9.81636																1	4		2	3
7.91737	-4.66109	-4.6473	4.40017		6.73306	2.74772	3.07953	-5.31983																3	6		2	6
6.5035	-2.84334	3.68497	4.54224		7.41894	5.84695	-4.56478	-0.128868																2	5		2	3
6.35091	6.03103	0.218058	1.97818		9.32353	-5.5387	7.47433	-0.620882																0	4		2	5
7.21681	7.09109	-0.0548062	-1.34009		7.3616	6.52152	0.445505	3.38593																1	4		1	4
7.44953	7.00724	1.00908	2.31856		9.47681	0.988623	-2.80309	8.99862																2	3		1	3
9.15254	-5.1651	4.63136	-5.97003		6.44724	5.51073	3.03666	1.40621																0	4		2	5
7.2359	7.12463	-0.691932	-1.05792		8.13063	6.74709	-3.15221	-3.26303																1	4		2	4
6.6161	3.16558	0.832848	-5.74963		6.23519	-5.30429	-0.974652	-3.12923																1	3		1	3
7.76908	-6.33101	-4.0386	1.99163		7.38723	0.386081	5.82631	-4.52506																2	6		1	3
7.32959	2.54605	6.84199	0.654023		7.91217	5.79823	5.37906	0.220442																4	5		1	3
7.2304	3.87128	-5.31057	3.01494		8.13364	-4.17716	-5.27776	4.56648																2	5		0	4
7.0944	2.37692	-6.64317	-0.740978		7.06487	-5.00612	-2.6123	4.24583																1	3		0	3
6.56787	-6.0486	-1.16034	-2.28143		8.60393	4.49637	7.31409	-0.560805																1	4		0	3
8.40501	-8.14179	-1.06758	1.79327		6.68585	1.75756	5.93903	2.51783																0	4		1	4
6.70777	-4.54631	4.02177	2.85492		7.3704	-6.68945	-2.74463	1.42864																1	2		0	3
7.9618	-2.06745	-3.06295	-7.05225		8.33695	-7.31536	3.7477	1.3946																1	2		0	3
6.9602	0.772151	5.4343	4.27979		9.02394	-4.08779	8.04463	0.0732931																1	3		1	4
7.70715	3.46114	-2.09339	-6.56037		9.76938	2.73369	-7.77079	5.25189																1	2		2	5
7.94364	1.20733	3.4968	-7.02967		6.55226	6.29619	-1.79722	0.245007																1	3		3	3
6.69495	2.72885	4.72881	-3.87479		6.25058	-1.3798	-5.95089	-1.32394																3	4		1	3
8.18445	-4.05965	-5.15355	-4.8934		10.0446	-8.42572	-4.89317	2.44091																2	2		1	4
6.95734	6.56629	0.48834	2.2472		8.98038	6.78102	4.28357	-4.03931																1	1		0	3
10.1416	-8.58935	5.12551	-1.67431		7.2814	-2.53674	5.30412	4.29535																2	2		0	3
7.70118	7.63705	0.985474	0.111522		7.07593	4.00041	-2.5714	-5.2396																4	4		1	2
7.33501	-4.21855	-2.8121	-5.30078		6.75674	1.24364	-6.40169	1.76787																3	4		2	3
7.35275	-3.33961	6.46525	-1.0538		8.85176	8.6659	-0.124328	-1.80009																1	3		4	7
8.3262	-2.94899	-5.17923	5.81418		9.83869	-3.2294	-9.16582	1.5358																1	2		1	3
7.53305	-7.1033	-0.582077	-2.43949		8.83667	-1.48089	-8.65546	0.988285																2	4		2	5
7.53036	6.46794	3.76905	0.816324		9.03266	-7.55695	3.28262	-3.70216																2	5		0	2
6.59799	6.3835	-0.644256	-1.53926		7.58766	-1.17431	-7.32952	-1.57217																1	2		2	7
7.32714	-4.21046	-4.04565	-4.42625		7.19169	-3.42693	-4.77311	-4.14655																0	2		1	5
6.86114	-6.66196	-0.451642	-1.57785		9.01326	-8.37411	-3.01869	-1.41449																0	2		0	2
8.90842	0.432233	-5.49436	-6.99894		7.87559	-4.39227	6.45562	-1.02852																0	3		2	4
6.5978	-5.8113	1.6376	2.66045		7.41277	-2.38399	5.87143	-3.84603																1	5		1	4
7.49973	-7.04715	-0.0841379	2.56447		7.25193	-5.01961	4.08866	3.26754																2	5		0	4
6.7701	-1.26599	-4.79872	4.60475		8.88394	-2.5726	-8.15933	2.39406																2	4		1	2
7.81024	-3.642	6.42	2.55328		8.49163	-1.74574	2.09397	8.04211																1	2		2	3
8.80598	-4.63615	6.94092	-2.80624		7.80502	-7.55887	1.94157	-0.110267																1	4		1	3
8.1293	-7.51633	-1.19463	-2.85711		7.20798	-2.8061	-6.57515	0.920915																1	3		2	2
6.71784	-6.19502	-1.62395	-2.02826		8.96886	5.61832	2.8702	6.37471																1	2		2	4
8.18109	6.07545	-3.8334	-3.91461		9.33072	-2.89175	-6.19283	6.35209																2	4		0	4
7.19681	-2.91604	4.00215	-5.22242		7.12885	-6.52369	-2.05239	2.01237																1	4		0	3
8.36016	7.83187	-1.19913	-2.6676		8.42425	2.38913	-5.72481	-5.6997																0	3		1	3
8.11398	7.80284	0.741602	-2.09816		9.54922	-6.02386	7.02814	-2.34648																0	1		1	2
8.63281	0.714644	-2.84116	-8.1205		6.83922	2.56919	6.33802	0.0599745																0	3		1	3
8.27262	-3.52931	7.45002	-0.690981		7.51482	-2.91407	-2.50569	-6.45773																0	1		2	5
8.45354	3.53277	6.59636	3.93319		7.98267	3.12232	3.48157	-6.46937																1	2		2	3
8.89313	5.58978	-6.84058	-1.02403		7.75282	3.23389	-2.80912	6.46197																2	4		2	5
9.13951	8.31615	3.0584	-2.24019		9.43563	-4.62874	-1.60323	-8.06446																2	5		2	4
7.57218	7.07567	1.96251	1.84969		8.32484	4.13611	-1.84814	-6.98426																1	3		0	5
7.40849	-5.70491	-4.71118	0.38013		7.83762	-3.90158	-3.19372	6.0005																2	4		2	4
8.2819	-6.14822	-5.47629	-0.894131		7.13029	-4.60102	5.44712	0.0202824																1	4		2	3
8.1831	-3.27781	7.49789	0.024968		8.35548	-2.8875	7.36843	2.68004																0	2		3	6
10.2236	0.40317	-8.3603	5.87071		7.75857	3.91193	-5.4573	-3.88718																2	4		2	6
8.89257	-2.07919	-8.16741	2.83691		6.89623	1.69148	-6.29402	-2.25437																1	5		1	3
6.29281	5.30197	3.38739	-0.11909		7.51255	5.7976	-4.35815	-1.95774																1	3		1	3
9.19828	-7.11263	-5.80126	0.603456		6.90003	-4.11648	2.52113	4.93041																0	4		1	4
6.41782	-3.69748	-1.65835	4.97665		7.43344	2.09896	-5.03717	-5.0475																1	4		0	2
8.44382	4.96142	-6.7171	1.25025		7.47016	-2.09726	2.45915	-6.73479																0	3		0	2
8.36808	-2.35473	7.95643	-1.08404		6.27075	6.25559	0.00462976	-0.435741																4	5		0	2
8.30221	4.0811	1.0487	-7.15343		8.6406	2.3515	-6.88399	4.66274																2	5		0	0
7.87231	6.00046	2.55603	4.40846		11.5615	-4.15929	3.06708	-10.3422																2	3		2	4
8.64867	5.5053	6.39731	-1.88827		6.53239	-0.956204	-5.10707	3.95924																0	5		0	4
9.21462	-3.02849	-3.49676	7.96933		6.40229	4.71218	-2.44897	3.57593																1	4		1	4
7.96562	-0.627406	7.94087	-0.00995371		6.42995	-6.10832	1.99143	0.258596																0	2		2	4
6.95124	-6.09697	3.3372	-0.0991415		6.80323	-1.87868	4.37876	-4.85602																0	3		0	2
7.42662	5.82183	1.96661	4.17055		9.09844	8.59919	-0.255255	-2.96149																0	5		1	4
7.35908	-2.50838	6.91195	0.298353		6.79992	1.87586	4.8542	-4.37684																2	3		1	4
8.44617	-4.43184	7.08632	-1.21683		7.60693	3.31918	-2.35489	6.42674																1	4		0	2
8.32183	8.25914	-0.904776	-0.469997		8.78042	-7.09095	-4.1858	-3.0485																3	4		0	1
9.32527	-7.75844	4.5736	-2.41858		7.38087	1.38687	5.45593	-4.77354																2	4		0	2
7.31183	-4.98397	5.31947	0.571107		6.81409	-5.31319	-2.18913	-3.66191																1	3		0	2
7.59478	-5.90795	-4.72999	-0.635634		7.21502	5.14033	-4.67775	-1.93704																2	4		1	3
6.52185	-2.11335	6.0678	1.11808		9.34368	-5.44061	-7.39494	-1.73754																2	3		0	2
7.37824	3.36893	0.654277	-6.53151		12.4686	-9.21498	-0.957167	8.34473																2	5		1	1
7.63618	-4.19321	-5.87124	2.50134		9.26137	7.85003	4.44159	-2.10289																2	5		1	4
6.90431	1.11556	6.51707	1.98817		10.664	-5.83319	7.81203	-4.3206																0	1		2	4
8.25575	-6.24111	5.25465	1.26282		9.77174	-7.66532	5.87395	-1.49218																1	2		0	3
9.27428	4.0898	-0.415004	8.31346		7.54665	-3.11581	6.7772	-1.14593																2	3		1	3
8.37964	2.70293	-7.23909	-3.24163		7.88361	-2.449	7.31403	1.63055																1	3		1	2
8.89868	-8.62845	-0.528906	-2.1111		6.6185	-4.24256	-4.26537	-2.75896																1	4		0	3
6.88242	2.90416	-6.21296	-0.57676		7.83315	4.79876	6.11356	-0.97702																2	3		1	3
7.22693	-0.346911	3.17519	6.48278		9.25373	-2.69498	-8.80114	-0.953234																0	1		1	2
8.39959	6.90303	-4.7845	-0.0993898		9.27006	-6.64881	6.41563	-0.752935																3	3		1	3
7.4334	-4.56079	-5.62096	-1.691		9.74309	-5.12731	-7.55593	3.39801																2	5		1	4
7.3945	-3.15651	2.62847	6.14868		9.71488	9.00506	-3.64444	-0.0761918																2	4		1	4
8.55944	-5.42244	6.37359	-1.7996		9.58669	2.55664	-9.10429	1.57482																1	3		2	4
7.03638	-3.79446	5.45935	-2.30396		8.81082	-8.04823	0.712741	3.51405																2	3		1	3
8.97238	4.52971	3.5292	6.89421		8.16995	-3.19784	7.42708	1.16638																1	4		0	1
8.32749	8.32015	0.196238	0.289366		6.62513	-1.61266	-6.41382	-0.393136																2	4		1	3
6.93424	-4.0775	-5.05353	-2.43301		6.70208	0.971431	-6.25137	2.21236																2	4		1	3
8.53953	4.68767	-7.10183	-0.716483		6.35584	-0.201328	-1.87887	-6.06844																1	2		1	3
7.93947	-7.87219	0.901258	-0.50155		6.79442	3.93819	3.65424	-4.15949																1	3		1	3
8.09843	0.111737	7.22385	3.65896		6.43026	-5.92149	2.49616	-0.231109																3	4		0	3
9.11427	-5.72234	6.89452	1.67044		8.01792	6.12575	-4.64349	-2.28042																3	4		1	5
7.33581	-6.95554	2.31126	0.304453		7.46558	-5.0342	4.27302	-3.48324																2	3		0	2
7.98993	-6.08568	-2.16836	-4.70125		8.25684	-6.95191	3.78257	-2.35341																2	2		0	3
8.87941	-2.4131	7.68912	3.72806		8.06414	3.27366	-2.57968	6.90353																1	4		3	4
7.0688	1.28187	-4.79147	-5.03651		8.37767	7.21409	-2.60378	-3.37083																3	5		1	3
7.97299	6.24841	-3.87927	3.0785		6.98089	1.79519	-6.6991	0.795107																1	2		2	4
6.6905	6.23376	0.415485	-2.39381		7.45906	-7.01813	-2.51916	0.193171																2	5		0	3
7.50601	5.70194	4.39614	2.12179		6.6988	-3.25189	1.05374	5.76097																1	2		1	2
6.45971	-0.677052	-5.63794	-3.07946		6.62569	1.52395	-5.42829	3.48007																0	4		1	4
8.23173	7.11613	2.8034	3.04353		8.7217	-6.34631	-2.41154	5.47512																2	3		0	1
6.30029	5.14179	-2.21925	-2.88627		8.37833	7.47217	-1.49901	3.48082																2	6		1	4
7.07349	-1.38624	4.08857	-5.60323		7.36139	0.529997	-7.33209	0.386864																2	5		0	4
9.41103	-4.75646	-5.19378	-6.24246		9.17566	0.0543516	6.9495	5.99118																2	3		0	4
6.79943	-5.63563	3.70496	0.863228		7.34073	2.3102	-5.30398	4.51854																2	4		0	2
8.94742	6.62452	2.97567	5.22661		10.0784	-2.55754	-9.3132	2.88057																2	3		1	3
9.20481	0.815023	-9.08154	1.26087		8.01794	-5.60827	3.72571	-4.35358																2	5		1	2
6.31765	1.67436	-6.07509	0.449973		7.65429	2.76821	6.22178	-3.49494																0	1		0	1
7.75419	-7.09641	2.98146	-0.937771		7.76252	2.45689	-7.05386	-2.11266																2	5		1	4
8.32881	1.10665	-2.24292	-7.94442		7.71082	-6.7208	-0.655127	3.7227																0	3		1	2
7.68517	4.40839	3.85165	4.97923		7.77487	-0.194658	-7.62478	-1.50781																0	4		1	6
8.10268	2.84399	1.6771	-7.39949		13.374	1.28338	13.2199	-1.56562																1	2		2	5
7.10142	7.01126	-0.972272	-0.57192		6.80621	-6.7046	1.06175	0.495596																2	3		3	4
7.83527	-0.159492	3.27357	-7.11686		7.87035	-3.13601	0.413718	7.20671																1	3		3	5
8.6937	-1.76643	-8.1409	2.48714		11.1093	-10.053	-3.92172	-2.64074																0	1		1	3
7.62609	3.3428	-1.82669	6.60652		7.66939	-5.40153	-1.32094	5.28187																1	4		1	3
7.11558	6.16239	3.36671	-1.14963		9.19672	-7.57952	-0.997314	5.11233																2	4		0	1
6.69608	-3.69339	5.47383	1.11066		7.77808	0.028605	7.39677	-2.4053																0	6		2	6
7.8006	2.64953	5.66009	-4.66827		7.33722	-0.181341	-6.77627	-2.80787																1	3		0	4
7.85604	3.79209	5.50389	-4.12851		8.63564	2.38875	4.37851	-7.0496																2	4		3	7
6.72433	-6.06222	-1.23474	2.63467		6.42887	-5.20511	2.11651	3.12371																0	1		2	3
8.61612	-1.02741	7.51862	-4.08072		9.62994	-4.15617	8.62616	1.02531																2	5		0	3
7.42463	-6.09911	-3.64931	2.14676		9.27193	-8.92644	0.641437	-2.42404																0	3		0	2
7.96982	1.45816	-7.81275	-0.593931		7.36584	3.22301	-4.068	5.22677																3	5		0	1
7.04593	6.14816	1.8234	-2.91899		6.4778	3.26341	-5.07283	2.36187																2	4		0	0
8.98031	6.51868	-6.09231	-1.01806		9.24538	-0.49629	-9.20094	-0.75731																1	4		0	2
10.8052	-3.19915	-4.82927	-9.12117		7.259	-2.71457	-0.374935	6.72188																2	5		1	4
6.74359	0.949805	4.81367	4.62628		6.51717	0.978225	-6.4317	0.387132																4	5		1	5
6.26508	3.98003	2.99827	-3.79749		9.79424	5.45854	3.36409	-7.40368																2	6		0	2
8.03487	-0.526294	-2.40573	-7.64818		8.56064	-1.56247	-3.94001	-7.43771																1	3		1	4
6.74363	-6.67605	-0.539762	-0.784553		6.53467	-4.34421	-3.18415	-3.70013																2	5		1	3
7.27807	0.714333	-7.2332	0.375252		8.82344	1.02798	-4.55886	7.48419																3	5		1	4
7.2851	0.738353	6.85643	-2.34881		9.37055	2.17927	2.80124	-8.67243																3	4		1	3
6.55061	4.94194	1.60143	3.99038		7.97064	-3.37432	-7.194	0.625684																4	4		1	2
6.36651	5.09141	-0.98702	-3.69266		7.5499	2.77037	5.50365	4.36301																3	4		0	4
6.99254	-5.33038	-0.250841	4.51883		11.7549	-7.11577	-8.56281	3.77128																0	6		1	3
7.86167	2.67073	-1.9078	-7.14376		7.71047	5.50337	0.252095	5.3945																1	3		0	2
7.13999	0.473444	-5.00718	-5.06788		10.3945	-0.834969	-4.16976	9.48484																1	6		0	3
6.4651	-2.20992	-4.88302	-3.61523		7.57499	1.92028	6.15952	3.96905																1	3		1	4
7.65841	-5.68184	-4.89767	-1.54296		6.21568	1.1706	-5.38845	-2.86864																1	5		1	2
7.93164	6.44741	4.61802	0.12542		8.63602	-6.80913	-1.0446	5.20821																1	6		1	4
6.6365	4.10482	-4.3562	2.86655		10.4337	-8.22002	-4.18379	4.87742																0	4		1	1
8.04743	4.47057	-2.25546	-6.29985		8.74293	-5.04206	7.07168	1.00392																2	4		1	2
9.52811	-3.68945	2.67433	-8.36784		7.162	-4.00155	2.45326	5.40956																2	4		0	2
9.03246	9.00554	-0.586366	-0.376468		9.00761	6.01329	-2.4885	-6.22775																1	6		1	3
6.56745	-0.346117	6.54647	-0.394036		6.48958	-5.93086	2.62874	0.170954																3	3		1	3
8.69735	7.01014	2.35159	-4.57952		9.40426	5.86423	-3.4616	6.48601																2	3		2	2
8.1649	7.16386	3.1176	-2.37177		7.91571	-6.69231	3.84466	-1.75783																1	2		1	4
6.69081	-4.65068	1.37392	4.60982		8.54938	-3.97952	-5.20139	5.49554																1	2		2	3
8.42715	-0.286778	6.60577	-5.22479		6.53245	1.17292	6.42478	-0.139212																2	5		2	7
6.97838	-5.68726	4.03326	0.292719		6.6528	5.778	-3.14346	0.996572																3	5		1	5
6.89832	-1.4653	-5.13231	-4.37025		6.69839	-5.1937	0.46456	4.20454																3	4		0	2
8.36344	-7.70907	2.65334	1.86474		10.7044	-1.04511	9.15667	-5.44483																2	5		1	3
9.1567	0.058913	8.81829	2.46563		10.8263	9.28543	4.40657	-3.40163																1	4		2	4
8.78179	-0.405169	8.65535	1.42849		10.278	-1.90869	-9.20687	4.15062																1	6		1	2
6.50306	-4.89746	-2.28846	3.61491		9.39623	8.19359	4.1249	2.03459																1	3		0	1
7.35895	-5.40394	-4.89992	0.970779		10.8228	2.7154	10.4457	-0.80341																0	1		2	6
7.38189	-2.12207	-5.70671	-4.17404		7.98069	-5.557	-4.70055	3.27353																2	4		2	4
7.54244	-5.26866	-1.99759	-5.01391		7.01903	1.29669	6.68093	-1.7177																1	4		2	4
8.7684	-1.53221	-1.25618	-8.54161		9.06187	-7.49427	-4.92083	-1.31863																1	4		2	3
7.36735	-2.04348	7.07225	0.291953		6.89987	-4.33667	-0.371869	-5.35381																1	2		2	4
8.01068	6.74769	0.41019	-4.29783		8.84144	-4.63312	-7.52001	-0.393358																0	3		0	4
9.57033	4.184	-7.75466	-3.73505		9.04712	9.00299	-0.0871213	0.888242																3	4		1	1
8.64437	-7.14994	4.71491	-1.17177		7.25352	-3.11715	-0.203827	-6.5464																1	3		0	3
6.93486	-0.933226	4.38775	-5.28857		7.54289	0.545399	6.06177	4.45564																3	3		1	5
7.19832	2.3912	-6.78755	0.16495		6.46677	-0.0720675	5.78365	-2.89195																1	3		0	2
8.4665	6.9775	4.7712	0.481357		8.39908	0.265974	-2.23586	-8.09165																1	5		2	4
7.29154	-0.51053	7.00629	-1.95391		9.60164	-2.4596	-8.81043	-2.91858																1	3		1	4
7.61005	-2.28995	7.03854	-1.76861		9.55619	-6.17673	2.26453	6.93114																3	6		1	6
8.89623	5.51222	-2.33815	-6.57961		6.67477	-2.49516	4.88186	-3.80712																1	6		0	4
8.4855	8.43472	0.883125	-0.281567		9.05128	-7.37528	2.83779	4.41337																1	5		1	6
8.36638	-7.02103	3.99986	-2.16853		9.93563	-0.674362	-6.65525	-7.3464																2	4		3	5
6.74682	5.2463	2.38651	3.5072		8.02871	4.60984	-5.88555	2.92743																3	6		1	6
8.78112	-7.65868	3.61625	2.31848		11.2134	-7.47364	-0.712209	-8.3293																2	4		4	6
8.19202	7.19921	-1.30169	3.68594		9.5553	-3.95182	8.63828	-1.0329																2	4		1	6
8.03019	5.52113	-5.82585	-0.246166		8.05497	-3.56123	-1.70321	7.02134																2	4		2	3
9.42244	0.00235566	-0.732507	9.39392		7.84394	5.93496	-3.88587	3.34719																1	2		2	3
8.95164	6.43855	-6.11549	-1.13037		10.3074	1.25772	1.28121	-10.1498																2	6		2	3
9.26816	8.84944	0.287264	2.73929		7.05605	2.20482	1.04031	6.62151																2	5		1	4
7.10775	2.96295	-6.42266	-0.700366		10.4904	9.91174	-2.62303	2.21928																3	5		2	2
7.91454	2.49299	-4.13458	-6.27138		9.86324	-6.87742	-5.95432	3.81191																3	5		1	4
7.96263	2.13979	-7.6668	0.212163		8.28424	0.940089	6.8495	4.5639																1	5		0	1
8.13349	3.98328	-6.90924	-1.59672		7.8987	3.67836	-6.84956	1.39379																4	4		1	3
6.44092	-1.568	1.89756	5.95198		8.17888	-6.0042	4.6077	3.10043																2	5		2	2
10.1297	2.82725	8.10772	-5.3742		7.94987	2.25677	4.88271	5.85376																1	4		1	3
7.45964	5.30506	2.9796	-4.31562		6.64853	-1.46071	6.46717	-0.495026																2	3		0	0
7.85404	1.42927	-7.33227	2.42507		8.84123	-8.7054	1.24265	-0.916081																0	3		2	3
6.91854	-1.24984	4.17541	-5.37308		6.83118	5.36633	-4.09557	-1.04585																3	5		0	2
8.64305	4.98174	3.47969	-6.14624		9.95422	7.53738	-2.49444	6.00434																2	3		1	3
7.35726	7.02119	0.917184	-1.99773		6.75167	4.26893	-2.74694	-4.45147																3	4		2	4
9.75151	-6.3698	7.11742	1.96472		6.48358	0.180472	6.3451	-1.32057																1	6		1	4
8.03274	7.85707	-1.47869	0.77778		9.8803	-7.45613	5.28315	3.75697																3	9		1	4
8.84771	1.84934	-8.12025	2.98722		9.40016	-6.02724	5.4687	-4.7041																4	6		0	4
8.37974	6.36384	1.27307	-5.30103		7.0864	4.04908	-4.9637	3.03047																2	2		1	1
7.96399	7.62569	-2.02285	-1.08726		9.01381	8.53114	-2.78329	0.849506																2	6		2	3
7.57318	5.01629	-5.44745	1.58593		7.92037	-1.47252	-4.24155	6.52481																3	6		1	5
7.59173	-2.94795	-0.144833	6.99449		10.0405	-2.51679	2.55007	-9.37947																0	4		0	1
7.68903	4.68383	-3.78328	4.78223		7.19646	-6.90922	2.00953	0.116003																4	6		0	0
9.01012	-2.56165	8.49992	-1.53995		6.54537	1.6453	-3.06411	-5.54491																3	5		1	3
6.65656	-0.986603	-4.15888	-5.10295		8.10265	-6.20158	2.02416	-4.80584																1	5		1	5
6.91818	-0.560023	5.23956	4.4827		7.90506	-2.39141	7.13523	-2.42067																1	3		2	4
6.97625	2.93382	-5.25796	3.52344		9.39796	-3.60608	-6.96855	-5.17272																1	2		1	5
8.85372	1.1403	-3.39415	8.0974		8.80786	8.49772	1.95487	1.24325																3	4		2	6
6.64871	1.2815	-3.94663	5.19492		6.87701	3.98989	-4.46766	3.37847																0	3		0	6
7.38332	-1.84236	6.84899	-2.05192		8.81204	3.06609	-1.93835	-8.03081																4	5		2	5
7.03169	5.95062	-0.316918	3.73287		8.76034	3.33811	8.05054	-0.888495																1	3		0	3
7.09268	5.65465	-4.25981	0.430233		9.04377	-6.84762	2.72031	-5.24403																3	4		2	4
7.89891	4.26519	5.54952	3.66113		7.13798	3.7712	-0.533777	6.03688																2	4		2	6
7.25315	-4.62363	-4.4855	3.33324		9.15172	-0.751803	-4.54525	-7.90756																0	4		2	7
7.32935	0.576054	6.94809	-2.26089		8.2951	6.4247	4.68189	2.36893																0	4		1	2
7.17993	1.54641	6.4417	2.76848		7.47325	3.80913	6.12999	-1.93991																2	3		0	5
8.1651	4.77597	1.89071	-6.34698		9.23214	-4.99091	-5.17157	-5.79466																0	3		1	3
7.56885	-5.7567	-0.502856	4.88825		8.39798	-5.84659	3.2826	5.05647																2	5		0	1
7.81146	-4.84625	4.1246	4.52996		6.46489	4.49651	-1.88322	-4.24614																2	6		0	3
7.63119	1.05035	7.49711	-0.961848		6.89231	1.11162	4.40962	5.17913																4	8		0	2
8.85277	-7.92442	-3.9178	-0.475296		8.99656	4.80124	-7.26051	-2.27405																1	4		2	5
6.27304	2.98501	1.16791	5.39228		9.08728	-2.97307	8.58614	-0.133391																2	4		2	4
6.76547	4.23811	-5.19095	0.929573		8.46412	-4.22509	-4.19726	6.0144																2	5		0	2
7.07543	4.51675	1.31893	5.28404		8.45235	-6.94631	4.27557	2.21596																1	2		2	5
7.76711	3.52516	-5.74962	3.85268		8.54177	0.238585	-3.69659	-7.69676																1	5		1	7
8.77151	6.54148	5.76184	-0.974438		9.56854	3.91053	8.72457	-0.382911																1	3		2	6
7.5649	-7.26191	1.11599	-1.80196		7.82584	-7.31344	-1.69417	-2.2107																1	3		2	6
7.74622	-5.23184	-4.41062	3.63017		6.68852	-5.95469	2.31689	1.97738																0	1		1	7
7.64665	-1.43874	-7.26139	-1.91666		9.45143	-3.73464	-8.22498	-2.78061																1	5		2	6
6.52712	5.11681	1.48321	3.77115		9.46451	-9.10406	-2.38283	1.0076																0	3		4	6
8.03628	2.31232	-0.528064	-7.67829		8.58809	3.67251	7.76231	0.120153																1	3		2	3
6.85204	5.45738	-0.2682	-4.13468		10.8035	6.35221	-6.66765	5.64872																1	4		1	3
7.42288	-5.63555	-4.81693	-0.370069		8.75678	-0.499191	1.44843	8.62172																0	2		2	3
7.84609	6.51759	-2.12007	3.81936		8.62995	-2.57579	-4.29902	7.02566																0	2		1	3
7.9265	-5.35709	5.63823	1.53015		7.41762	-6.30964	-0.577813	-3.85691																0	3		1	4
7.49617	-3.42188	-6.5389	-1.31379		7.83708	0.453673	5.22407	5.82436																0	3		0	1
7.57729	-2.18971	4.02093	-6.0376		6.8376	1.40859	4.9364	4.51671																0	2		2	4
9.35939	-1.53862	7.33549	-5.60548		7.00415	3.92761	-0.275185	5.79278																1	3		1	1
8.21391	-4.37862	-6.66411	1.97121		7.19829	-5.87592	1.56699	-3.85142																2	3		2	2
8.63772	-7.0557	-4.93522	0.686192		10.4117	-5.89234	2.20934	-8.29478																2	2		2	4
6.75923	5.55172	1.12561	-3.68763		7.31536	-5.42688	-0.320707	4.89496																0	0		2	3
8.56913	5.61113	6.46212	0.431397		8.47982	1.13133	-7.59457	3.59859																0	3		1	3
9.77072	-9.71955	0.559823	0.826982		9.38491	-0.29948	-8.39457	-4.18544																0	1		2	4
7.02581	1.64157	6.72946	-1.17541		7.71313	0.372655	-7.69991	-0.254844																3	4		2	5
6.51525	-6.22812	-0.810888	1.73251		8.04087	-1.08381	0.521548	7.9504																1	5		1	3
7.48679	-0.451195	6.55623	3.58668		8.44875	2.92675	-4.60815	6.44829																2	5		2	4
7.57848	-0.483507	7.43392	1.39158		9.87609	9.02857	-3.96385	0.556599																2	5		1	3
7.96876	-0.00188278	-1.4781	7.83047		8.04705	7.59845	1.06155	2.42727																2	4		1	4
8.18919	-4.94225	-2.52688	6.02095		7.76963	1.49217	7.46316	-1.56264																0	3		1	3
7.74208	-6.13793	1.43748	4.49436		8.63979	2.77492	6.48527	-4.98869																1	2		1	2
7.80395	-3.78392	6.72542	1.16286		6.5216	3.59184	5.44212	0.115154																4	4		2	5
8.18461	7.35465	0.0287288	-3.59111		8.52517	-3.6336	-3.54721	-6.84784																0	2		1	5
9.38811	-7.22949	-5.86295	1.22353		9.04644	0.813585	8.33615	-3.4183																0	2		1	4
11.3708	4.27348	9.3937	4.77407		9.3221	-0.915927	-5.14385	-7.72033																2	4		0	3
7.97672	-7.65601	0.456474	-2.19207		9.56117	-0.678523	-9.17115	-2.61642																1	1		0	3
8.30942	6.58431	-3.83183	-3.3182		8.33194	4.65493	-2.0263	-6.60659																2	5		2	5
7.97007	-6.61509	-4.42924	0.379904		12.1523	5.74221	-3.41614	-10.1506																1	3		1	3
7.22552	5.40447	-4.79533	0.0680703		10.3405	-10.1284	-0.241274	-2.06977																2	3		1	7
9.15206	2.64608	8.75273	0.385041		8.47685	6.17068	-4.82345	-3.24254																2	4		1	5
8.58535	-8.21264	-2.25933	-1.07526		6.60164	1.61214	-4.25691	4.78135																1	3		0	2
9.38453	4.11291	7.5193	-3.82276		7.1958	-4.673	-0.650093	-5.43324																0	2		1	5
7.19595	6.73635	-0.129615	2.52714		6.87235	0.30366	6.17664	2.99768																2	3		1	5
7.85171	6.17239	-4.84713	-0.23688		8.28212	-5.92532	5.17551	-2.58809																2	3		1	5
8.77495	-7.27042	1.12159	-4.78359		9.3789	-5.82627	6.95805	-2.36726																1	3		1	3
7.11093	-6.66478	-1.30658	2.10687		6.78557	2.01587	-2.61881	5.92639																3	4		0	2
7.79478	1.24337	-3.40947	-6.89841		6.22893	2.02396	4.46989	-3.83709																1	4		0	4
8.26011	-4.86504	1.7545	6.4407		9.83283	-4.63165	-5.48143	6.72208																2	3		0	4
7.53379	-4.7909	-5.65435	-1.3541		10.9188	-3.15419	-6.6797	8.04068																2	5		0	4
8.08749	-4.27482	6.61266	-1.84556		7.64454	5.22038	-1.3608	-5.41617																2	3		1	3
8.03756	-0.19503	7.88776	1.53217		10.0112	4.80782	7.69214	-4.23563																0	2		2	2
7.67237	-2.4569	5.68522	-4.52849		7.59109	6.94315	-2.73802	1.38582																2	4		2	4
7.87706	1.19596	7.44221	-2.28721		6.20209	3.97545	-1.48754	4.52205																1	3		1	3
7.04096	-2.96581	-5.17218	-3.74534		8.57032	-6.36433	4.63523	-3.38534																2	4		2	4
6.40488	1.15383	-3.54457	5.20838		8.96338	-5.78383	6.84484	0.194424																3	5		1	2
7.11859	4.75233	0.0661963	-5.29955		8.92624	3.64253	8.10553	-0.842631																0	2		0	4
7.80971	-6.60057	4.01528	-1.1409		10.4375	9.6553	3.53526	-1.79409																2	4		1	5
7.87343	-4.84218	3.79241	4.91548		6.34389	-1.23274	-5.20777	3.40653																3	4		2	5
9.3482	-8.28335	-4.2747	0.708409		11.0838	-0.277856	-10.5877	3.26698																2	6		3	5
8.3729	-2.55641	7.91442	-0.965558		7.18883	2.64116	-1.27882	-6.56263																3	4		1	6
7.91485	1.4792	7.41321	-2.34546		7.71834	-7.31797	-1.95263	-1.4857																1	3		2	6
6.57543	1.0507	4.2871	4.87372		8.77533	-6.99031	4.65714	-2.54027																3	3		1	6
6.39635	-3.95238	-4.48278	2.27962		7.22847	5.7391	-1.05512	4.26618																1	3		2	4
9.22804	5.12216	6.49411	4.09227		9.26032	-6.0304	-6.99435	0.683318																3	5		2	5
9.08553	-1.4915	3.89159	-8.07327		8.44398	3.34512	-2.25246	7.41871																1	2		0	4
9.22721	-1.14434	8.76911	-2.63337		8.08706	3.13661	4.96481	-5.55994																1	3		0	2
8.23574	-2.50999	6.05869	4.98193		7.80642	-2.57526	3.66166	-6.39535																3	4		1	4
7.48803	5.90908	-3.8966	-2.44333		7.22408	-5.07277	5.10194	-0.651588																3	4		0	4
7.32103	1.55808	-6.3816	3.23188		7.52355	-0.184671	5.62599	-4.99178																0	2		0	4
6.36099	1.71173	5.10889	3.38105		8.08715	3.3314	3.44661	-6.51343																0	2		1	2
8.69889	-6.2385	-5.60584	2.30788		8.46507	1.16149	-7.68936	-3.34396																0	4		0	2
6.55703	2.79303	-5.92091	-0.369454		9.29219	8.59081	-3.31647	1.24249																3	6		1	4
8.69721	-5.34479	-3.49076	-5.90671		9.25239	3.15641	2.39201	-8.36194																2	4		0	3
8.14063	-0.971768	-1.10373	-8.00671		10.1574	7.8465	-5.75961	-2.90373																1	5		1	4
6.36472	3.27649	1.8115	5.14711		8.25571	-5.79761	-5.47883	2.12764																1	4		1	3
8.94422	-5.31261	0.630114	-7.16787		7.81508	3.84895	-3.65521	-5.7359																1	3		1	4
9.87096	9.08134	0.0706042	3.86782		8.33583	3.70612	-6.99945	-2.59969																0	5		2	6
9.07242	-8.30894	-1.44268	3.34499		6.20501	-0.159402	5.62707	2.61014																2	4		1	6
6.6534	-2.75391	-5.86504	1.5116		6.58691	-6.33151	-0.13673	1.81125																1	5		0	6
7.49325	-5.44043	-3.73697	3.54762		8.10746	-6.25667	5.08181	-0.871936																1	5		0	3
6.54922	-5.19285	-2.3543	-3.2224		10.2721	-0.0996017	-9.86977	2.84494																2	4		0	4
6.47308	-4.02363	-4.35007	2.60541		7.64351	3.09873	-6.96869	0.508383																4	6		1	4
8.13931	-7.78094	-1.97804	1.33894		7.47212	-5.15117	-5.25237	-1.30791																1	7		0	3
7.57965	-7.16082	2.48415	-0.0529466		7.34354	6.6623	-0.6463	3.02053																1	5		1	2
8.85061	2.93635	7.43869	3.79171		6.85636	4.22264	3.72676	3.91026																3	5		1	3
6.98948	-5.51967	3.72457	-2.1245		9.84358	-4.4016	8.79818	0.337806																1	6		0	3
7.13335	4.98653	3.25178	3.93002		6.27862	-2.78478	2.72931	4.92107																2	5		2	5
6.29806	4.35963	4.23486	-1.6508		9.69836	-8.09061	4.2594	-3.23384																2	7		0	4
8.72886	-6.96164	-5.0343	-1.54415		8.47901	1.7253	-6.54556	-5.10613																2	5		1	5
8.61256	-5.35853	-2.71202	6.17311		6.48561	-6.31602	0.954828	1.12218																0	5		0	5
8.08196	-0.561405	7.9906	1.07388		9.71736	-5.4077	-7.8033	-2.07181																0	3		1	3
7.45958	6.22019	-0.825309	-4.03404		7.26919	-2.00607	2.45261	6.54229																2	3		0	1
7.59526	-3.88513	5.30022	-3.80807		10.2355	3.87548	9.46841	-0.309718																2	2		1	5
9.20213	-9.19364	0.394373	0.0271005		7.6861	-7.36704	1.8302	1.20545																1	3		2	4
8.0515	1.79585	7.72266	1.40073		7.49394	4.00303	6.29237	0.735504																1	5		1	1
7.4491	3.15947	0.470404	-6.72945		7.75098	-5.90341	-2.91793	4.08816																0	2		2	4
9.65792	6.48878	5.37509	4.72013		8.42773	1.35463	4.56674	-6.95245																0	2		2	5
9.31213	-6.96314	5.39064	-3.02843		6.33968	-4.71495	-3.29708	-2.66272																1	4		1	3
8.75661	1.68444	-5.16832	6.86508		8.19008	6.80821	-4.35146	-1.33809																2	5		1	3
8.53956	5.6568	-5.85514	-2.5772		8.00364	-0.541112	0.689977	7.95546																0	4		1	6
10.4751	-9.95703	-0.213448	-3.24664		7.12476	1.20081	-6.68452	2.15345																2	4		1	3
6.87311	-6.32301	-0.558567	-2.63576		7.92877	2.90802	-6.28911	3.85433																0	3		1	5
7.76602	0.392858	-7.61345	-1.4806		9.66111	5.99812	-7.38837	-1.66483																2	3		1	5
7.54188	-2.22359	-3.11894	6.49675		6.9555	-3.59019	1.43921	5.78085																2	4		1	4
6.2693	2.83527	1.05034	-5.49201		7.90648	-2.75517	3.68395	6.4304																2	4		1	4
7.77824	0.54663	-6.11648	4.77397		9.0045	1.13202	5.99746	6.62042																1	4		0	3
8.30416	6.94938	-2.29062	3.9266		6.59719	-5.22002	2.65319	-3.03888																1	4		1	5
7.11211	-2.27104	6.4128	-2.07376		6.62233	-1.46539	6.43269	0.573104																1	2		1	4
7.0706	5.92963	2.89329	-2.542		8.77674	-8.43129	2.43429	0.136943																2	2		0	3
7.73728	7.6857	-0.836964	-0.308132		7.78196	-3.12879	7.0197	1.22206																2	4		2	5
8.02138	-0.142406	8.01921	0.120748		10.0655	-7.07439	-5.79563	4.2045																2	4		1	5
8.45929	-3.32275	-2.13834	7.47973		9.52016	0.424128	-0.231831	9.50788																2	4		2	4
6.76718	-1.15311	-6.26876	2.27327		7.10789	-2.18553	5.52605	-3.89978																0	3		2	4
8.93379	-8.92407	0.333618	0.249603		9.32975	6.23696	5.72668	-3.91788																1	4		1	1
6.91943	-4.21014	3.03782	4.57436		8.21604	-6.91965	3.283	-2.97382																1	3		1	4
6.75437	1.12723	3.90323	-5.39589		10.2578	-4.89316	0.971667	8.96294																2	2		0	2
8.15469	-2.91967	-7.51476	-1.22594		8.85275	-7.19219	5.07278	-0.954224																2	5		2	6
8.07075	0.0318345	-5.14396	-6.21898		8.35771	6.25705	-4.28657	-3.51083																1	4		2	4
8.22629	1.23998	5.91943	5.57626		7.33592	-3.12299	-3.11528	5.86155																1	2		1	2
7.26164	4.32373	2.3475	-5.34098		7.46393	-4.42369	-2.59273	-5.42393																3	4		0	3
8.59756	-6.11965	1.6502	5.80902		7.81873	4.6788	-3.77158	-5.00165																1	4		2	6
7.12039	4.38117	-4.77975	2.94266		9.60887	-5.34153	7.30666	3.22664																0	2		3	3
7.23052	-2.30668	6.5501	2.01392		6.52135	-1.64115	5.19662	-3.58187																1	3		1	3
7.44841	-5.85708	-4.57269	-0.513677		7.50271	2.06121	2.35132	6.82007																1	5		1	3
8.83669	-5.14268	-7.17527	-0.394208		7.33462	-2.81773	6.38135	-2.26612																0	5		3	5
9.87808	2.33962	2.21365	-9.33822		8.53771	5.31802	-6.6648	0.437799																1	3		2	4
7.61774	-6.51234	-3.95213	-0.00858625		10.6383	-0.13871	-7.85319	-7.17504																1	3		2	4
9.60847	7.17266	-1.51599	-6.21107		8.69027	3.36083	7.38671	3.1084																4	5		1	5
6.26814	4.05465	-4.7414	-0.607046		10.7634	5.08977	9.37783	-1.41447																1	3		4	5
6.70362	0.686849	-4.39742	-5.01293		8.16324	-3.70082	-5.47106	4.79686																3	4		0	6
9.32459	-8.5908	-2.38534	2.73061		6.26881	4.30417	-3.55006	2.85818																1	3		2	5
6.46487	-4.99465	-2.39946	-3.33025		7.33307	2.71509	-3.23103	-5.99688																3	4		2	5
9.32947	-4.4495	-8.14845	0.918536		7.49832	3.39111	-4.33047	5.09629																2	4		1	5
7.16986	-4.83692	1.46297	-5.08634		6.71907	3.8386	2.88188	-4.70168																0	1		1	4
7.51246	4.17502	6.17006	0.96783		6.79853	4.98244	3.94792	2.41023																1	4		0	0
7.35155	-5.36751	-4.96288	0.777771		7.33032	-6.06345	-0.155416	4.1163																1	4		1	3
7.73488	-4.2827	6.35152	1.07007		8.72596	2.02371	-7.08988	-4.66697																0	2		0	4
8.52993	-3.6146	7.58681	1.46103		7.75069	-5.13866	5.80189	-0.0741262																1	4		1	5
6.7949	-1.98791	5.98574	2.52782		7.12852	-0.65412	-4.30642	-5.64294																0	2		2	5
8.49198	-1.24951	8.1566	2.00555		9.2812	1.02669	-9.17661	-0.936196																1	4		2	4
8.99648	7.73899	4.45976	1.07483		7.79067	-7.4995	-1.17389	1.75329																1	2		0	4
8.29302	6.77361	2.51656	4.0693		9.68477	6.37847	1.04979	-7.21165																1	2		0	6
8.72157	8.65484	0.363712	-1.01349		9.08839	7.10003	-0.60523	5.64111																1	3		1	5
8.52774	0.481769	-7.92842	-3.10329		8.00698	1.62226	-4.81591	6.18765																2	3		1	3
7.69408	2.58821	-7.24464	0.123314		10.231	3.22573	-1.13464	-9.64266																1	1		0	5
8.1536	7.9208	1.42805	-1.3049		8.42234	-5.64307	5.14253	-3.55612																1	3		2	5
9.76631	-1.44201	-9.6046	1.02623		8.4303	1.09326	6.80144	4.85954																0	3		1	4
8.49785	-1.05067	8.37174	-1.0117		10.5262	9.72921	2.18624	3.37104																1	4		3	5
8.41796	-8.02563	0.936487	2.361		6.59399	4.34635	-1.46968	4.73603																2	3		0	3
6.68086	5.72657	-3.31365	-0.9274		8.28301	2.74312	-5.97055	-5.04341																0	4		1	4
6.84096	5.15759	4.46095	0.54581		6.43848	4.13302	2.8366	-4.04053																2	4		0	5
8.15602	1.13047	8.07456	-0.210118		8.45787	0.017292	-6.18062	-5.77366																2	8		2	6
8.40114	7.29945	2.19933	3.52987		8.00298	1.18688	7.50224	2.52098																1	3		1	4
8.15948	-7.08403	1.42315	3.79055		6.66738	1.63137	4.79986	4.33059																1	1		1	3
7.70778	-7.2114	0.514522	2.67225		9.15629	-4.16383	8.0881	-1.04061																2	5		0	4
8.8995	0.104499	8.87302	-0.677926		8.8416	0.594069	4.74228	-7.43853																3	4		0	0
8.57148	-6.90439	-3.66871	3.51287		9.41682	4.1966	-5.3284	6.53247																3	3		0	5
9.96658	7.17864	-6.19052	-3.07853		7.21696	-0.356884	6.18119	-3.70812																1	3		1	5
8.44123	1.05557	-8.36589	-0.390005		7.56445	-7.26914	-1.80284	-1.06314																0	6		0	2
8.80127	2.77714	-4.24234	-7.19392		7.29719	-1.17747	3.63567	6.21647																0	4		1	3
7.17808	-3.74962	-6.12067	-0.0517737		7.77577	-4.10069	-3.68664	5.4823																1	5		0	3
9.05942	-2.22923	-3.19071	8.18065		9.59937	-0.0128735	8.7054	4.04521																1	4		1	4
9.61157	9.29856	2.11678	-1.19933		7.48121	7.47127	-0.0951879	0.373519																1	4		0	5
7.65756	1.02757	7.43947	-1.4955		8.74133	-2.38591	8.40188	-0.35602																0	6		1	5
9.79542	5.83633	-6.42564	4.53857		8.31514	3.76768	2.30014	-7.04667																1	7		1	4
9.18045	6.39168	5.86316	-3.0084		8.10481	-1.33027	-1.13089	7.9145																2	6		1	3
7.36816	-4.61022	-0.513751	5.72466		6.31482	0.888205	-5.96461	-1.87391																2	5		1	4
7.73884	3.39598	6.62643	-2.10888		8.23122	1.70185	6.26475	5.06059																2	7		1	4
8.31287	-4.72932	-2.86741	6.20607		7.77822	2.49032	7.10021	1.97132																1	5		0	4
7.56408	-3.34227	-3.56155	5.77581		7.01921	0.376537	0.674729	-6.97656																2	5		0	2
8.88108	5.40804	-3.77716	-5.94641		7.02461	-6.03169	-2.61539	2.47461																2	3		0	4
7.43547	-5.33893	-4.00457	-3.27802		9.20398	8.15087	3.24204	2.7867																2	5		0	3
8.17422	7.05726	-2.40704	-3.3495		7.83489	3.68997	-3.39882	-6.0181																1	2		0	2
6.3635	-2.3032	-5.92296	0.328508		11.1631	-2.33876	-7.88882	-7.54404																1	5		1	1
6.33916	-2.53552	5.74627	-0.858189		8.81786	-1.95394	-8.59225	0.331836																1	2		1	2
7.34414	-4.40236	-3.50035	-4.72262		8.27073	-7.11346	-3.27727	-2.65765																0	3		3	4
7.01329	6.93368	0.23252	-1.02779		6.28118	-2.17593	3.96063	4.36256																1	4		2	3
8.47207	-0.689374	-6.76412	5.05445		8.87469	1.61874	-8.69971	-0.674479																2	5		0	6
7.43538	4.991	-5.2443	1.69471		9.83607	8.35065	5.09003	1.0519																0	1		1	3
8.40681	6.19864	-4.81661	3.0086		9.64014	8.89113	-2.61983	2.64885																1	5		0	4
7.4794	-4.85692	5.24192	2.20773		8.64948	0.545935	5.96767	6.23718																0	2		2	5
8.29607	-5.06744	-6.03222	2.59964		8.98574	4.71022	3.33494	-6.88735																0	1		1	4
6.34928	0.656924	-3.65961	-5.14675		8.84629	-0.056556	-8.6924	1.6419																0	5		2	6
8.42401	-4.39335	-0.526525	7.16835		7.88642	4.6339	6.33113	-0.799597																3	6		1	2
8.75648	7.96958	1.77113	3.16622		6.72042	5.14908	1.4147	-4.08041																1	4		2	6
7.09878	-0.991307	6.98713	-0.768054		8.3878	-3.4349	5.58881	5.22702																2	4		0	2
7.05995	-4.62291	1.45892	-5.13256		7.81974	6.68256	-0.331004	-4.04749																2	4		1	5
6.43469	5.53629	-3.10151	1.0655		9.21787	2.94047	4.88899	7.24021																1	3		1	4
7.80402	-6.91459	-3.61655	-0.108612		7.79318	-0.640979	5.845	-5.11455																1	4		1	5
8.11985	1.05	8.04777	0.250602		7.31016	0.195039	7.18207	1.34844																2	3		2	4
7.32719	-6.84982	1.84672	1.83229		6.50058	-3.18759	-5.25645	-2.11341																2	3		1	5
6.94488	1.19344	-6.75295	-1.09757		7.80113	-3.32707	0.125538	-7.05496																2	4		2	3
6.6711	5.17168	-3.39284	-2.4992		8.26244	-6.97068	-2.29634	3.79531																1	4		1	6
7.35427	-6.56142	-0.250335	-3.31216		9.48181	-2.37189	3.43049	-8.51532																1	5		3	5
7.07805	-4.56537	-5.02675	-1.99699		7.46611	-3.87085	1.86641	-6.1054																1	3		1	4
9.00007	8.27157	-1.51437	-3.20767		9.71511	-7.28143	6.17577	1.79551																2	4		2	4
7.59576	7.10214	-2.61764	-0.634831		6.47751	-2.06267	1.9811	5.81195																2	3		1	3
6.93701	-0.763923	-4.16195	5.49697		7.81062	-4.18932	-3.6639	-5.48007																1	4		0	3
6.88897	-2.99061	-5.53439	-2.80799		7.42808	-5.05676	2.0443	5.04246																3	5		0	5
8.40785	-8.08201	2.19349	-0.749444		11.0925	-4.71351	-9.91409	1.59278																2	5		2	4
6.27383	-6.06653	0.0443221	-1.59879		8.03195	1.49163	5.74303	5.4134																3	6		1	3
9.09966	7.48849	4.37532	2.75371		9.4204	-6.25959	6.66044	2.28038																3	4		0	3
6.95099	-0.255005	6.23854	3.05483		7.70604	3.08417	-3.12114	-6.33478																1	3		0	3
7.64549	-0.159024	6.01966	4.71083		8.18558	-3.59237	-7.35512	-0.0291483																3	5		0	3
7.10826	5.46909	4.17914	-1.77515		7.68118	-5.9302	-0.471694	4.85909																3	5		1	2
7.85709	1.80693	-5.62572	-5.17881		7.88471	6.59228	-2.62332	-3.43929																2	4		0	3
8.05843	-7.07492	2.35693	3.05429		9.9021	-1.69487	9.07854	-3.57197																1	3		2	5
8.05518	-7.36323	3.24841	0.341452		7.70856	-7.55973	-1.03775	1.09336																0	2		2	2
8.82553	0.56299	-8.75766	-0.936167		6.70444	0.533493	5.99352	2.95679																0	0		1	3
6.99871	5.88347	0.791345	-3.70682		6.75986	-4.47017	2.17297	-4.58165																2	4		2	4
8.74077	1.14854	-2.23087	-8.37288		7.86432	3.35788	4.52671	-5.48462																0	6		2	6
9.47222	-5.20308	-4.27336	6.66253		7.76619	-4.09567	2.60095	-6.06418																2	5		3	5
7.68106	-7.12698	-2.81787	0.514294		11.3051	-6.8888	8.84977	1.42559																2	5		0	0
9.12801	-5.7353	-4.19921	5.72657		8.97047	5.93719	-6.1874	2.63348																1	3		0	3
6.34892	-5.91146	-2.19451	-0.739979		6.40843	-5.48599	0.181285	-3.30741																1	4		1	4
6.89736	3.63899	2.55323	5.27373		6.96648	-0.470571	2.02785	-6.64818																2	5		0	1
7.79752	-4.52664	-5.40708	-3.32781		6.66362	-6.59177	-0.618463	0.754867																2	6		3	7
7.40743	7.39221	0.28927	-0.376161		6.98958	-1.33853	-6.2758	-2.7707																0	4		0	2
9.42514	-6.71782	-6.29671	-2.01383		7.69366	0.64499	4.69573	-6.06024																1	5		1	3
6.45568	-5.30529	-3.2804	-1.66395		6.7133	3.61976	-5.22595	2.15758																3	4		0	2
6.54272	3.06592	2.24971	-5.32411		7.80903	-3.8452	4.69532	-4.91421																2	4		1	5
7.20784	-7.03049	1.31543	0.891481		7.9298	-3.23913	-6.11328	3.87525																3	4		1	4
7.16627	6.17431	3.50414	-0.976874		9.99984	-8.51364	5.24544	-0.00463762																2	4		1	6
6.74282	-3.63353	-0.0545146	5.6798		10.1833	-9.00165	4.7573	0.195106																2	4		2	5
6.9585	2.29974	6.52701	-0.728032		9.0499	2.24116	-6.03035	-6.36496																2	5		0	4
8.16906	-2.08207	-0.166862	-7.89752		6.9033	-2.91985	6.03548	1.64409																1	3		0	3
6.90934	1.49633	-6.52611	1.70582		7.68884	0.0301965	-3.67554	6.75335																2	4		0	5
7.22628	6.06144	3.92628	0.249835		8.80647	1.50041	-5.8006	-6.45412																2	3		1	4
7.3235	-3.14539	6.57074	0.752066		6.41165	2.84643	5.68954	0.797665																2	3		0	4
7.60701	5.65746	3.28114	3.88508		7.83658	-5.32228	-1.43384	-5.57041																2	6		0	3
8.86309	-1.58064	8.68891	-0.747518		7.46555	6.16237	4.20957	0.197878																2	4		0	6
6.55792	-1.59491	-4.5313	4.46428		7.81447	-1.75593	2.95847	-7.01641																0	1		0	4
8.20468	6.78151	-4.41697	1.34842		6.73431	-6.33034	1.60765	1.64107																0	1		1	3
8.55008	-1.52129	-0.636386	-8.38955		9.62474	-7.45259	-5.59694	2.40183																2	4		0	5
6.7885	-0.291135	-5.74019	-3.61238		6.76793	-4.43927	-3.3345	3.87026																2	4		0	4
8.90616	-8.71462	-0.0682866	1.83585		9.07005	2.23882	8.58292	-1.89392																1	1		1	1
7.03177	5.53475	-1.1744	-4.17529		6.2734	4.87702	-0.332114	-3.93191																3	5		0	2
6.37377	-2.11167	4.56254	3.91778		8.78744	-5.16267	4.69956	-5.33667																2	5		2	5
9.64277	1.0212	-4.63487	-8.39393		9.05766	2.59584	-8.3044	-2.51791																1	3		1	6
8.72285	4.38477	-7.32673	-1.78352		8.67782	5.1415	2.27768	6.60922																1	3		1	1
8.26853	5.41392	-6.19613	-0.816145		8.66392	-4.56881	-1.70772	7.16053																3	4		0	0
7.97615	-4.2721	-3.33823	-5.85015		9.28502	4.41959	1.82941	7.95815																3	4		1	2
8.41273	2.17744	7.73401	2.49358		6.79476	-0.959289	0.292826	-6.72032																1	3		1	3
8.04735	-1.87648	-6.43339	4.45536		8.78916	-1.12236	2.39296	-8.38233																3	6		0	2
8.79202	0.632803	-7.30763	4.84744		6.86778	3.51977	-5.03447	3.07112																0	3		1	4
7.1265	-4.91331	3.21458	-4.03892		7.67002	3.75517	-2.00685	-6.37969																0	2		1	1
10.2981	4.7657	-4.70126	-7.82537		9.71997	9.48495	1.70999	1.26074																1	4		2	3
7.82953	4.64974	5.42275	3.20548		8.02945	-7.11471	1.41467	-3.44264																3	4		1	2
7.46082	4.48733	-0.512146	-5.93847		8.6816	-6.20414	6.0697	0.194065																2	3		0	4
10.8204	0.281989	-8.92997	-6.10393		8.89999	5.92457	-4.40582	-4.9697																1	3		0	3
6.25972	-1.39678	6.09986	0.157648		6.91056	-1.27068	-6.73321	0.897228																1	3		2	2
9.20102	4.71044	-4.8322	6.25464		7.37846	-7.23208	0.799388	-1.22461																0	4		3	4
6.62525	-4.02954	2.71845	4.50186		7.11476	-6.99703	-0.206556	-1.27228																2	7		3	5
6.55619	-2.88316	-3.8648	-4.44234		7.24864	1.33056	-7.02383	-1.19926																2	5		2	5
7.41486	-0.0490208	5.98208	4.38092		7.22699	0.606975	5.3685	4.80002																1	2		1	4
7.38473	-5.24898	1.03186	5.09094		7.08147	-0.125966	-0.786795	7.03649																0	3		1	5
8.48705	-4.91118	-6.17656	3.12418		9.19374	4.36098	0.971146	8.03514																2	4		0	5
9.19966	-4.58629	-6.96411	-3.886		8.06124	2.24421	7.46761	2.04496																1	3		0	4
6.93194	3.63385	5.89049	-0.386129		8.83849	-5.95559	5.84269	2.91767																3	5		1	3
9.49513	7.42988	1.34118	-5.75809		8.22964	-4.63994	0.845472	6.74412																1	3		1	3
6.95614	6.37945	1.24531	2.47784		8.69986	3.26175	-7.89675	1.64011																1	4		1	1
6.7517	0.906712	-4.01398	5.35269		7.72517	6.52574	0.271592	4.12544																1	3		0	3
7.44177	6.01752	-4.25867	1.0164		8.94446	1.08921	-8.22126	3.35082																1	4		0	3
9.10473	-7.57929	4.80526	1.53622		7.9278	5.44967	-3.33461	-4.69378																1	2		0	2
7.07919	-0.968058	5.62823	4.18339		8.52264	-4.02993	5.56722	-5.03995																1	3		0	2
10.7523	-7.96791	-7.1634	0.899842		7.64948	-7.20228	2.46906	0.738569																2	3		0	1
7.68883	1.20578	6.82692	3.32525		10.3552	1.35015	-10.2271	0.901844																0	3		0	1
11.5742	1.05206	7.01429	-9.14634		10.1487	-7.02486	-5.09225	-5.26464																2	3		0	2
8.6798	-7.45985	-3.95259	2.01661		9.40718	-8.94852	1.01425	2.71853																4	5		0	1
8.41025	-2.55006	7.98621	0.670826		7.56535	-7.04999	-2.63893	0.753758																4	5		0	2
6.38449	-4.52102	3.77643	2.46183		7.70365	2.42317	7.3098	0.203092																3	6		1	3
7.83562	-5.69095	5.35099	-0.613886		9.70518	7.69118	-5.66993	-1.69949																3	7		0	3
6.88297	-4.40353	5.05642	-1.5546		8.32148	8.15267	1.66624	0.0686501																0	6		0	2
6.29799	-5.07082	3.22294	-1.88786		8.64271	4.47918	7.2937	-1.19801																3	5		0	4
8.19617	-7.65772	2.84202	0.677789		7.27771	-4.7963	-1.41369	5.28792																2	3		1	5
7.07108	4.44034	-5.43392	-0.869481		8.64945	4.70043	5.59771	4.62435																0	3		0	4
7.35691	-6.62869	2.84133	1.45308		7.96717	-5.21204	0.965738	-5.94792																0	4		1	3
8.54766	-6.1397	-5.92894	-0.462812		8.09204	0.875442	6.74067	4.39068																0	3		1	2
7.61492	-2.10361	7.31622	-0.18662		7.80315	-0.584234	5.97304	4.98705																2	5		0	1
8.98357	-4.4486	6.97668	3.49863		7.29693	2.13483	4.79972	5.06461																2	5		1	4
7.43693	-4.47633	-4.31421	-4.08143		8.65631	-3.65168	-7.8471	0.140955																2	5		0	6
7.76157	1.70428	-7.57144	-0.103423		6.37341	4.73366	-3.92101	1.68479																2	3		1	3
9.5612	8.96162	2.56286	2.13022		7.59937	-6.72869	-2.30975	-2.67212																2	4		0	3
7.39915	-7.39292	-0.239176	0.187148		9.4246	-3.79301	3.80515	7.74318																1	4		3	4
8.1355	-4.6059	-4.67942	-4.80365		9.64453	-8.52631	-3.27652	3.09571																2	6		0	4
8.04017	-5.88489	5.26128	-1.52685		7.62317	0.571763	7.43428	-1.58663																0	2		0	1
7.45169	0.644427	-7.41439	0.37302		9.43957	8.52614	1.24049	-3.85639																1	4		1	4
6.42238	-0.535503	4.82098	-4.20932		7.98689	1.37967	-7.85371	-0.454014																1	2		0	2
8.43137	-6.19072	5.7115	-0.376409		7.29389	5.64528	4.03996	-2.23838																0	1		0	1
8.59503	2.54847	6.41119	-5.12606		7.3233	-4.21759	-0.598596	5.95687																1	2		1	3
7.11939	-5.76267	0.566495	4.14204		8.35182	1.49113	-5.79776	-5.8237																1	3		0	0
7.70621	-6.95554	-0.290519	-3.3048		9.91171	-9.219	-1.02561	-3.49287																1	3		0	4
7.91637	7.47282	-1.4163	-2.19545		8.05087	-4.94246	4.98367	3.94356																1	4		2	4
7.74498	-1.40614	3.75917	-6.62391		6.37344	-4.39682	-4.24699	-1.80326																0	6		2	4
7.68889	-5.08887	-1.38319	-5.59546		6.89621	4.80838	-3.2555	3.72007																2	2		2	3
7.02765	4.45774	5.34137	-0.993106		8.59731	6.56964	4.76878	2.83062																2	5		1	4
8.05527	-6.95546	2.67565	-3.05774		9.90214	7.83732	4.82193	-3.65754																2	4		0	2
8.00185	6.95378	1.83704	-3.50712		7.14175	-4.08848	4.77402	-3.39081																2	5		1	4
7.13373	-5.25661	-2.71205	3.98786		9.64557	-8.78939	-3.96085	-0.308707																2	5		0	2
9.21258	1.03517	-8.19678	-4.07587		8.16044	-5.89246	-0.616406	-5.61175																0	3		1	4
7.29263	-5.39908	-4.68744	-1.43537		9.6472	-1.58635	8.73435	-3.77665																2	3		1	3
7.25421	-5.52733	-2.99513	-3.61958		9.3997	6.95772	-3.98759	4.90343																0	4		0	5
8.11736	-5.71445	-5.76272	0.166087		8.01554	-1.0125	-7.89933	0.907921																1	3		1	4
8.29949	1.88958	-7.48184	3.05501		8.95415	-8.88918	-0.84219	0.670878																1	6		1	4
7.15701	5.99387	2.93383	2.58629		8.03086	-4.10829	4.94642	4.81141																0	4		3	6
8.83357	5.31059	-4.36537	5.54735		7.47504	0.170511	2.79284	-6.93161																1	4		3	5
7.51931	-5.32446	5.3087	0.0890848		10.8359	9.45082	-4.96715	1.85115																1	4		2	4
6.98742	-6.69981	-1.26073	1.53204		7.26384	-2.57974	-4.90395	-4.69676																1	4		1	3
7.58827	6.22155	-3.75085	2.19209		6.39827	-4.13988	-1.55178	-4.62507																1	2		0	3
8.69862	4.88948	-1.88267	-6.94367		8.0566	0.47796	-5.42468	-5.93745																2	4		1	4
7.95524	7.52135	-2.30569	1.18278		7.98573	6.46704	-3.14114	3.476																0	3		1	2
7.9928	6.509	4.59651	0.624386		7.53901	-2.70143	-3.91263	5.85067																1	4		0	2
7.28604	0.509107	-7.26635	0.165398		9.2766	-8.4243	-2.34413	3.097																1	5		1	2
7.64784	-3.64753	0.562585	6.69839		9.417	-5.17361	7.86201	-0.320151																2	5		1	4
7.50651	-5.55861	4.92858	-1.07637		9.06241	3.37799	6.18246	-5.70031																0	4		0	1
6.90751	-6.09655	3.2302	-0.334162		9.58493	-8.35673	-3.18387	-3.44949																2	5		1	3
7.28654	6.24219	-3.54516	-1.24921		7.15954	-2.17436	-6.4639	-2.17927																3	3		2	4
7.24893	-3.01945	6.33153	1.82804		8.42929	-0.44927	5.19974	6.6192																3	6		0	3
7.97052	-6.06414	-5.04391	1.14647		9.26397	7.0257	4.91825	3.50306																0	3		0	2
7.09933	-6.15238	-2.55766	2.45094		7.18583	-5.29009	-1.68454	4.56217																3	5		0	2
9.19834	9.05977	-0.195879	1.5785		7.01413	-6.32135	-2.99582	0.513441																2	3		1	3
8.349	8.12747	1.91033	-0.0259911		7.44547	4.09696	2.43161	5.72165																3	4		1	3
7.17954	-5.96542	-3.30868	2.23881		7.1729	0.408806	4.31117	5.71814																4	5		2	2
8.64499	8.01075	3.05554	1.1079		9.16728	-5.18971	6.11547	-4.43924																3	4		0	3
7.63459	-4.79248	-5.93342	0.336991		6.82898	-3.84099	5.15236	-2.30974																2	3		0	3
8.34399	-2.00652	8.03699	-1.0014		7.89108	7.36467	-0.162965	-2.82916																3	5		0	2
7.54982	4.73879	5.81856	-0.829491		11.3493	4.74494	10.2974	-0.504375																2	4		0	2
7.37902	-0.860351	-7.20182	-1.35777		10.8853	-9.49507	5.02874	-1.74477																2	4		3	7
7.42008	-6.8789	-2.74771	0.434064		7.98275	-1.61708	7.71193	1.27887																1	1		2	4
8.45785	7.17472	-4.18711	1.5896		9.40918	-5.48165	-5.95912	-4.79302																2	2		1	3
7.6628	3.12273	6.83765	1.48778		7.53272	1.59545	-6.88405	2.60887																2	4		1	1
7.11401	6.45617	-2.35005	-1.84507		7.84027	3.7487	4.95621	-4.78049																3	4		1	4
7.96846	-5.80771	-1.70016	-5.18424		10.5265	-0.242097	-7.46768	-7.41502																2	6		0	1
7.97791	3.3392	7.2435	0.16889		8.62281	7.41195	1.9638	-3.94453																0	3		2	3
8.00687	0.855801	-7.95963	-0.148127		8.73017	-7.15679	1.57462	4.74519																2	5		1	5
8.01563	-7.9921	-0.208952	-0.577139		9.50311	-5.19172	7.03592	-3.7217																2	6		2	3
10.1928	1.64323	-4.96691	-8.74777		8.57124	0.389518	7.13554	-4.7327																2	4		1	1
6.67269	5.78484	-3.31828	-0.222211		9.13516	-0.293655	6.68228	-6.2219																1	4		1	2
7.64566	6.39293	-4.1906	0.159214		10.2069	-2.41626	7.33487	6.67393																2	4		2	3
7.83164	-1.42353	-6.88604	-3.44827		8.62282	-4.77748	-7.0376	-1.41457																2	3		0	3
7.46396	0.669586	2.13321	7.12122		8.14481	-0.804091	-2.79421	-7.60814																0	2		1	2
7.47729	-3.77582	0.662128	6.41986		10.5327	-10.1885	2.18285	-1.53826																2	4		2	4
7.32083	-1.11193	5.20345	-5.02815		10.3569	-2.92046	9.81535	-1.54774																1	2		0	3
7.99683	4.87128	2.6688	5.75303		9.7014	-9.61734	-0.360944	-1.22217																0	5		2	5
7.72109	-5.27602	-4.10803	-3.86044		8.98042	5.58165	-6.21113	3.3038																1	3		2	3
6.45345	0.46239	-5.38991	3.51882		7.38012	3.29311	-6.54264	-0.90303																1	3		1	3
8.61577	7.85734	-1.29709	3.28805		7.09751	-5.7296	-0.998067	4.06819																2	4		0	4
8.64159	-5.88241	5.0894	3.76461		8.52089	4.18279	-4.12601	6.17138																3	5		1	5
7.93625	0.971888	5.72638	-5.40815		9.71445	-2.99092	8.58783	3.41672																0	2		1	1
7.9641	6.4597	4.48595	1.25515		9.59455	-6.75786	5.86822	3.45697																0	3		0	3
6.27597	-1.18534	3.4343	5.11746		8.95599	2.85443	-1.06641	8.42169																1	4		2	4
6.26681	-0.623501	-0.344558	6.22619		8.54872	-5.71246	-6.13007	-1.6943																2	5		0	3
6.99446	-5.67849	-3.48118	-2.1351		8.69719	7.41843	3.47063	2.92621																3	5		1	3
8.13833	2.59346	7.70265	0.418941		10.5837	-0.694521	-10.483	-1.28026																2	3		1	1
8.09695	-5.58212	-5.82245	-0.706793		7.68678	-3.31842	6.92595	0.325379																4	5		0	3
6.40068	3.9795	-0.922255	4.92764		8.21272	-7.57131	-1.13862	-2.97114																2	2		1	4
6.7299	-2.50427	4.94464	-3.81716		7.92584	5.73699	2.29236	4.96499																2	3		0	1
9.03798	-4.87717	1.14208	-7.52289		8.30455	-3.07676	6.59519	-4.00032																2	4		1	4
7.4766	-7.44463	0.45241	0.521938		8.77604	5.37363	6.20824	-3.09849																4	5		2	2
7.74564	1.9152	-4.69745	5.85328		7.61044	2.84943	-5.73214	4.11609																1	3		2	4
6.80367	0.342309	-4.05177	-5.45489		6.93319	3.9818	4.92974	2.81283																0	3		1	4
7.96045	-2.95129	7.01678	2.32884		7.6891	5.30118	-5.05612	2.33569																2	3		0	6
8.87401	-7.03636	-4.82807	2.43462		6.68533	3.91551	0.20849	5.4147																1	2		1	3
8.32163	7.60691	3.37349	-0.0636411		8.14346	-6.11451	-2.22145	4.89836																0	3		3	6
7.84115	1.79469	7.45407	1.64305		9.06447	-3.14939	-8.38628	-1.38426																2	5		2	5
7.20747	-3.65429	-4.55976	4.21928		8.90645	-8.13169	-3.54236	0.807595																1	3		0	6
7.20954	4.75725	-1.32457	-5.25277		10.0619	8.86894	1.91243	4.35038																2	2		2	5
8.8476	-3.21915	4.64787	6.80547		8.20991	3.74835	4.06296	-6.07																0	2		0	3
8.32736	-1.31587	-7.75154	-2.74353		8.86338	-2.12566	7.12765	-4.82054																2	6		1	4
7.96191	-6.9678	3.58199	-1.41816		10.7763	-4.11148	-9.96094	0.060451																2	2		0	2
7.50866	6.964	0.984286	-2.62942		9.63141	-7.03945	-6.23971	2.0679																1	2		2	4
8.51366	-8.14277	2.4093	-0.610762		9.32338	2.79764	-6.75129	5.78953																1	4		0	1
6.42884	-4.92754	0.280349	4.11955		6.83096	-6.42273	1.71773	-1.56842																2	2		1	3
6.67253	5.55112	2.23361	-2.95275		9.26867	-4.1422	-8.25414	-0.787093																4	4		1	4
7.51543	4.16691	-6.22739	-0.581507		7.31103	-2.80007	-0.913164	6.69155																2	3		1	5
6.29767	0.885943	4.9259	3.82247		11.833	-0.986722	-3.01383	-11.4002																1	2		1	4
7.94394	3.96186	-6.68619	1.64461		8.80267	-2.1811	-6.14908	-5.9092																1	4		0	3
7.27324	1.31882	4.38944	-5.64744		9.51629	8.62079	-0.2331	-4.02336																1	3		1	3
7.99098	3.88041	-4.53735	-5.31137		8.24189	3.76271	7.23721	-1.18047																1	4		1	2
9.47059	-4.17734	4.54786	7.18045		9.04954	7.69412	0.369147	-4.74956																2	3		2	5
6.49188	0.243961	-5.9928	-2.48421		8.70052	2.99534	-8.06552	-1.29397																3	4		3	4
9.49222	2.84487	7.56253	4.98168		6.90364	-3.70409	5.70618	-1.17456																1	3		0	3
6.85538	-1.11616	5.85374	3.38881		8.59824	-3.4563	-0.0326382	-7.87291																1	2		1	5
8.3532	0.353212	-5.61783	6.1718		7.76951	7.51727	-1.30348	-1.46861																2	4		0	3
9.95091	-6.57979	7.17686	2.05417		7.95885	-0.0502296	-3.30873	-7.2383																0	3		0	0
6.75031	-1.90559	-6.46724	0.332006		7.37202	4.82069	-4.95847	2.55367																2	3		2	4
7.18772	4.12367	0.305404	5.87923		6.27598	0.751538	-6.22825	0.179053																0	0		0	2
8.09653	0.389023	8.03967	-0.875339		9.86954	-9.81396	-0.573516	0.874698																2	4		0	3
7.36473	-5.73791	4.0656	2.18782		7.49189	2.08166	-2.71301	-6.66594																2	4		2	3
7.72715	3.99365	-6.61349	0.145906		6.57025	-1.634	1.35204	-6.21854																2	4		2	4
9.60363	-1.356	8.67755	-3.88473		7.56809	-1.84429	7.26343	1.05697																3	4		1	5
7.69915	5.07514	5.65949	-1.22067		7.50923	-4.47956	2.76118	-5.35705																0	5		2	4
7.25005	3.66285	-5.51513	-2.95466		8.88982	-3.96361	-4.47841	-6.57743																1	4		0	2
7.46014	-7.26379	1.57394	0.643233		9.0714	-5.72675	-6.67069	2.23531																2	5		2	2
6.47869	-5.60164	2.71096	1.80162		7.16192	2.16392	6.77897	0.809994																0	6		2	2
7.45549	-4.6401	0.742847	5.78809		7.86393	6.66917	4.02881	-1.06406																2	4		1	4
9.81619	8.61007	2.5136	3.98823		6.77835	4.591	4.52788	2.08974																3	5		0	2
8.06457	0.538966	-8.04632	0.0595078		8.98282	3.8882	8.0257	1.07755																3	5		1	2
7.43029	7.05859	-0.594247	-2.2433		8.87215	5.49803	3.51324	-6.01198																0	4		4	6
7.30292	1.69567	-4.80019	5.23598		6.53807	3.75676	4.51308	-2.87494																2	5		1	1
6.96647	5.2822	2.44262	3.82932		8.89889	8.52951	1.16738	-2.25276																2	5		2	5
9.62524	4.59011	8.45434	0.316813		6.38917	-0.0782453	6.03527	2.09543																1	2		2	5
8.86301	8.72593	1.48039	-0.468524		9.64872	2.62435	9.22249	-1.07532																3	4		0	4
8.49827	6.274	-1.40889	5.55632		6.52999	5.56458	-2.76538	-2.0072																3	5		0	4
9.5029	-3.37895	8.39139	2.91072		8.07099	-3.64592	-2.45879	6.76775																1	2		0	3
6.96378	-6.77767	-1.55085	0.390336		8.05624	6.87115	-4.20581	0.0374924																1	4		0	2
8.17495	-7.68685	-2.76116	0.343639		9.22716	7.12344	3.76815	-4.49423																1	3		1	3
6.24808	1.7618	-3.9732	-4.48868		7.79946	5.76686	-4.7296	-2.28161																1	2		0	0
7.47526	6.09941	-3.94	1.7757		9.29321	0.739933	5.95084	7.09956																3	5		0	1
8.92406	-7.24283	-3.0338	-4.23985		6.93057	3.06799	-3.49952	5.13552																2	3		1	4
7.64063	-4.83385	-1.01573	5.82936		7.43834	4.52392	2.03596	-5.54238																3	4		0	4
7.17378	0.716807	6.01417	-3.84436		8.72879	0.628943	-8.43938	2.13845																1	5		1	4
6.7286	-3.36852	2.41352	-5.30113		9.00386	2.96676	8.37209	-1.47511																2	3		2	3
8.57968	7.33999	-4.42059	0.440349		8.91094	-5.90322	-5.72676	-3.42945																1	2		2	3
9.83523	9.38788	2.62236	-1.31253		6.39697	3.03379	-2.20669	5.18149																1	3		0	2
8.77484	2.40416	8.33177	1.34146		6.53478	-2.9724	-5.74294	-0.941748																1	4		0	3
6.46482	4.37077	-3.47588	-3.25708		8.79899	3.80407	7.9222	0.435895																1	3		0	6
8.14389	-6.76559	-4.14772	-1.82926		9.06503	-0.108544	1.53201	-8.93398																1	5		0	2
8.68269	6.73556	5.47915	0.0195984		7.49831	-0.437507	6.92271	2.84769																0	3		1	4
6.81157	3.98453	1.51352	5.31321		6.70967	6.46624	-1.75633	0.350329																1	2		0	1
8.14622	-3.43931	6.35938	-3.75371		7.68212	-0.141346	7.14182	-2.82655																1	2		0	1
8.45741	-4.65087	0.265213	-7.05881		7.18752	1.68538	-6.76793	-1.73639																1	3		3	4
7.69152	6.59473	-3.76154	-1.23279		6.62867	0.211205	-5.54047	-3.63288																0	4		0	4
8.60339	8.19503	0.650615	-2.537		9.57945	7.81432	-5.26901	-1.71457																0	2		2	5
8.16538	4.55209	-2.97495	-6.0911		7.60393	3.85013	-6.49106	0.928683																0	3		1	4
6.88444	5.16936	-3.48385	2.92165		6.73354	-1.09247	-5.50985	3.71331																0	3		1	6
8.50035	-6.76815	4.64145	-2.21476		9.18231	-9.15982	-0.366493	0.52759																0	3		1	3
7.1176	5.71508	-3.95402	-1.53747		8.18077	0.211163	5.43695	-6.10901																1	2		2	3
8.08925	-4.54734	-6.62465	-0.933685		7.04805	5.15709	-4.45269	-1.80359																1	3		0	2
7.71781	-7.45371	1.99068	-0.209512		9.36152	1.07951	-5.94187	-7.1531																2	2		1	4
7.41212	-6.18707	3.9355	-1.08239		6.32617	-4.04509	-4.72346	-1.16043																1	2		1	3
7.88874	7.60158	-2.1032	-0.157545		8.35084	-1.1084	-3.34007	7.5731																1	1		0	1
7.66244	-0.526926	7.21183	2.53474		7.88926	6.77043	-2.03629	3.50072																1	3		0	2
7.16728	4.1622	4.25774	3.9897		6.29203	3.31631	-2.40559	4.77544																1	3		1	3
7.29323	-5.05327	-4.26797	3.07248		6.66809	4.40898	-2.0537	-4.56143																0	1		1	4
7.95997	3.28913	7.24087	-0.335656		7.36012	3.9042	3.75951	-4.97942																0	3		4	4
8.77948	3.51563	-7.16954	-3.64927		8.53404	8.17653	2.28934	0.856291																2	4		0	2
7.24732	-5.83711	-2.58647	3.42957		10.6096	-4.30901	9.69322	0.194637																1	2		0	2
8.4101	0.875657	-8.23458	-1.46788		6.3361	-4.1677	-0.348137	4.75976																1	4		2	2
7.6119	4.93139	-5.45692	1.96073		7.37144	2.53314	2.60214	6.41485																0	2		1	2
6.98507	-4.71935	-1.21494	-5.00428		8.38094	-7.88563	1.71737	-2.26001																0	3		1	3
7.38793	5.54547	-4.86398	0.413535		7.61216	3.42198	-6.5234	1.9184																0	2		2	5
9.17168	6.59354	-6.37403	-0.128935		7.68508	2.27127	-6.3461	-3.69171																0	2		3	4
8.00595	6.25266	-4.62878	-1.89047		6.55067	4.46051	2.63587	-4.00841																0	3		1	2
7.03509	3.21918	-3.56325	5.14127		7.99501	7.484	-2.69647	0.79935																1	3		1	2
7.42534	-6.29781	1.48044	-3.64439		7.9682	7.66039	2.09807	0.639413																1	3		0	3
7.36946	-1.97812	-1.88209	6.84497		6.72667	4.72236	0.241364	-4.78426																2	5		0	6
8.06197	-5.43561	-1.23366	5.82474		6.77078	4.40384	3.87025	-3.38685																2	3		0	5
8.50526	7.65836	3.67077	-0.463103		8.3168	0.843648	7.97957	2.1872																2	5		1	3
8.66798	-2.92887	3.30339	-7.45944		6.98196	-6.55298	-0.711349	2.30219																2	5		1	7
8.69549	-1.65974	8.53437	0.14584		7.65703	5.51778	1.5765	-5.06941																1	4		2	6
8.19027	7.93106	1.53082	-1.35475		8.08042	0.641491	-4.963	-6.34431																1	3		2	4
6.81271	5.39511	1.47302	3.89051		8.55708	7.659	-3.71994	0.851688																1	3		0	3
9.65936	1.41187	8.08635	-5.09125		7.98214	-5.07316	-1.12389	-6.05924																0	4		0	1
8.13059	-5.73838	5.55059	1.53896		11.1063	-8.44173	7.16094	0.898402																2	2		1	2
8.4921	-6.42967	5.50704	-0.669015		9.87685	8.72571	-1.68901	-4.30829																3	4		3	5
7.46893	5.09555	1.05532	5.35785		7.8943	7.02719	0.277899	3.58629																1	4		0	2
7.42753	2.75201	-6.82584	1.00129		8.07883	-7.47681	-2.9563	0.790633																1	2		4	4
7.33911	-5.1756	5.15331	-0.720439		6.79504	-6.02393	-1.03377	-2.96921																1	1		3	3
7.59119	4.5231	2.60838	5.51036		10.1236	-5.04647	3.47789	-8.05753																2	4		0	1
7.88532	-6.54486	4.22124	-1.23456		8.67923	-0.11632	8.34529	-2.38152																2	2		1	5
8.47857	-4.2099	-7.31477	0.810579		6.80383	-4.44765	-0.331918	-5.13812																2	3		0	1
8.20533	6.03711	5.48591	-0.886307		8.49516	0.0777684	-8.30277	-1.796																1	3		1	2
7.30508	3.31712	6.28663	-1.68499		8.22533	-3.42502	6.42215	3.83162																3	4		0	4
7.39228	-2.14999	6.99163	-1.06791		6.45622	2.89364	-5.65013	1.17712																0	1		0	1
7.82604	6.36981	3.61399	-2.7589		6.46201	2.8592	5.47316	1.9045																1	4		0	3
6.89308	6.29075	2.61455	-1.05125		7.01774	-5.83043	-2.59914	2.91534																2	4		2	6
7.53477	-6.39902	3.97318	-0.197879		6.24523	-0.632718	5.46367	2.95818																0	2		1	5
8.80087	4.46341	7.58056	-0.261468		7.78416	5.83225	4.2876	-2.86259																0	2		0	2
7.63609	3.83843	-5.68693	3.3519		7.1321	-6.98561	-0.398464	1.38178																0	5		1	4
7.7283	-6.87694	3.51126	0.324687		8.86675	8.71285	1.50752	0.658009																1	5		0	3
6.27172	5.02521	-3.63113	-0.94694		6.21676	-4.56213	2.1233	-3.65057																0	1		2	2
7.1166	6.15507	3.47502	-0.827848		8.37885	8.06032	-0.0815086	2.28685																1	3		0	2
7.69387	7.60484	-1.01305	-0.579508		8.89957	5.28406	0.990055	7.0923																1	4		3	4
8.17115	-8.14372	0.577389	-0.33785		8.59701	-3.25648	-6.97621	-3.82575																2	2		1	4
8.38667	7.27416	-1.32953	3.95667		8.57453	-1.19552	8.38629	-1.32796																1	3		1	4
8.90223	6.83618	-4.95102	2.82909		7.05199	-3.68839	-3.53342	4.86222																3	5		1	4
8.54506	-7.41842	2.12069	3.67257		7.0631	1.31976	6.93452	0.241049																2	4		2	3
7.18298	-5.52871	3.56911	-2.87924		7.48908	2.47212	-5.51492	4.42273																2	4		2	4
8.03343	2.95858	6.10019	4.30935		8.53695	-5.99206	5.72622	2.04574																3	5		2	4
7.31385	-5.14182	-4.9459	1.61002		7.80348	3.59968	-6.63917	1.96419																2	4		1	5
8.1865	3.01158	-1.34209	-7.49319		8.60535	0.00288266	8.2738	-2.36562																1	2		0	2
6.62441	0.996738	0.576798	6.52354		9.62501	-6.83963	-6.40312	2.20458																2	3		0	4
7.74734	5.04977	-5.70736	1.39539		6.51724	6.11458	0.131904	-2.25142																1	5		1	2
7.86094	5.34184	-5.76528	-0.14394		8.88548	8.61161	-1.13425	-1.8723																2	2		1	3
7.65343	6.666	2.72591	2.59013		8.07375	-8.04635	0.470992	0.468938																0	1		0	4
7.53447	6.91022	-2.85892	-0.918497		9.59337	3.16225	-8.69455	2.53726																2	5		1	4
8.72279	6.4529	-3.48813	-4.72018		7.14609	5.36915	-4.13598	2.26551																0	5		1	4
7.90384	-1.95176	6.84045	3.44522		6.94754	-0.922725	6.02622	-3.33191																4	6		1	3
7.66555	3.3123	1.86091	6.65781		6.97717	-4.08365	-1.75074	-5.37955																3	4		0	2
7.20562	1.45894	6.31337	3.15179		6.37999	-3.16156	4.32105	-3.4695																1	6		0	2
7.68141	-7.09272	-0.885255	-2.81312		9.25535	5.06569	5.74478	5.19593																1	4		0	2
8.30065	4.37039	6.79204	1.9154		6.91437	-4.52423	-3.01695	-4.27058																1	2		0	2
8.29965	-4.59534	-6.78739	1.3032		8.9817	-8.88419	1.05333	-0.795417																2	3		1	1
8.01562	-6.58832	-4.46716	-0.942719		8.45881	-7.67355	3.41305	-1.00953																1	5		0	1
6.63838	3.24373	4.31794	3.86028		11.2129	-6.84376	8.82865	0.973214																3	3		2	3
8.13243	-7.11353	-3.93919	0.129968		8.08213	4.3415	6.7193	1.15031																2	6		0	5
7.80101	7.42912	-1.78628	-1.57261		6.68747	1.27593	-6.50668	-0.870236																2	4		1	2
7.86342	-7.8326	-0.689558	-0.0909122		6.65828	1.104	6.4509	-1.22465																2	4		1	5
7.88122	7.84098	0.702521	-0.372923		7.34087	7.25173	-0.253578	-1.11194																3	4		0	2
7.54938	-6.57652	3.6858	0.396715		6.71669	0.620467	-6.56119	-1.29605																3	4		2	4
7.24112	1.80644	6.95168	0.919125		11.1217	7.35881	2.47023	-7.96476																5	5		1	2
7.43088	7.26738	0.270791	1.52638		9.35281	4.35386	-5.4266	6.25068																2	3		2	4
7.59439	-6.74507	3.43447	-0.619008		6.97178	3.24003	6.17264	0.0808804																2	4		2	3
8.15674	5.52021	-5.82369	1.4644		11.8602	-6.64763	-2.5014	-9.49826																0	3		0	3
9.03674	-6.85004	-2.86683	5.14985		10.1533	5.3164	-4.91711	-7.11673																0	1		0	3
7.23423	4.80601	2.79027	-4.6315		8.98661	-0.465309	8.12965	3.80151																3	4		1	2
6.27565	1.17108	-5.73892	2.25326		8.86701	-5.38773	5.28295	4.65689																0	2		1	2
8.22379	-4.2432	-6.92853	1.27333		6.94658	-0.575999	-6.69252	-1.77011																0	2		1	2
10.2319	-2.69218	-9.03176	3.98394		8.25347	-4.47992	-2.61	-6.42168																0	1		1	4
8.38951	1.26619	-8.24921	-0.855081		7.05814	6.97946	0.291418	-1.00978																0	5		1	4
8.07533	2.46401	-6.57526	3.98819		8.94172	-1.53894	1.64397	-8.65351																0	2		0	2
7.58167	1.85509	0.287834	-7.34558		7.04026	1.84029	-1.10473	-6.70509																1	7		0	2
8.03674	6.42588	-4.82569	0.100344		7.9355	-2.11448	-6.36737	4.23765																0	3		1	2
7.81929	0.542665	7.33638	2.65033		10.138	0.399448	-9.42919	3.70271																1	7		0	2
7.42262	2.2701	6.93151	-1.37698		7.45201	7.19286	1.5899	1.12585																2	5		3	4
8.31094	-5.27646	6.3393	1.02169		6.92055	-3.98027	-4.45388	-3.49492																2	3		2	4
7.9937	-2.924	-7.25834	-1.63274		9.72375	-4.5511	-8.57926	-0.484972																1	4		0	4
7.3594	2.71481	-6.7639	-1.0199		9.92738	-5.17166	-7.09581	-4.6321																2	4		2	3
7.85706	7.74306	-1.07843	-0.784476		8.65536	1.26549	5.37928	-6.66162																2	3		0	4
8.3207	7.21061	3.85697	-1.53783		8.33876	1.27765	4.69939	6.76892																1	4		2	6
9.12541	-3.81668	-7.81284	2.76866		6.57395	-4.39274	-4.63032	-1.57504																1	6		0	3
8.18988	-6.55742	4.90505	0.121774		7.51546	1.20242	-5.02552	5.45715																0	5		1	3
7.5319	-6.51416	-3.15753	-2.07975		7.10181	-5.34966	2.7096	-3.8046																1	4		1	5
7.86221	-5.31576	1.42068	-5.61593		9.82121	4.0524	2.34132	8.63437																0	3		1	8
8.25546	5.91094	5.45649	-1.85479		8.15103	5.29248	-4.52603	4.23603																2	5		0	2
6.36793	-6.31148	0.49166	-0.68846		7.16309	2.37145	6.58766	-1.51286																2	5		2	4
8.42942	-8.2422	-1.3478	1.14219		7.40116	-5.10854	1.25431	5.20641																1	4		0	4
8.40584	-1.52415	-8.26625	-0.0657377		6.93979	-5.13322	-3.24648	-3.35725																1	3		1	3
8.01598	7.89493	1.33383	0.383188		8.27647	-6.72655	4.79516	-0.509818																1	4		1	2
8.6572	5.03477	-7.01468	-0.626436		6.41909	-6.07007	2.04628	0.414348																1	5		0	1
8.6783	3.05382	-8.11733	-0.309957		8.04789	-2.57086	5.11511	5.6564																1	5		0	3
9.01934	6.53383	-2.13665	-5.83887		7.02042	-1.21855	-5.0317	-4.74167																2	5		0	4
6.54047	-6.34141	-0.974884	1.27039		7.50807	5.0463	1.72954	5.28343																1	4		1	1
7.94177	4.19398	1.45899	6.58435		8.91427	8.31443	3.13128	0.727762																0	3		1	4
6.79561	-2.947	-3.93651	4.69035		10.1141	-2.20512	8.9002	4.26834																1	3		0	1
6.48309	1.43651	4.0578	4.84781		7.5682	-5.02401	0.648962	-5.62279																2	4		0	1
6.28047	4.40296	-0.327713	-4.46664		7.35166	-4.78264	-1.03495	5.48655																1	4		1	2
8.55604	-4.47551	-5.70494	-4.54195		6.5902	0.749524	4.53009	4.72729																2	5		1	2
7.48304	6.2405	3.95433	-1.18972		6.86747	-3.07562	5.2474	3.18865																1	3		0	3
6.50765	2.3782	-5.73811	-1.94106		7.85453	-2.35746	-7.49146	-0.118698																0	4		2	3
8.59951	-5.69254	-5.55348	-3.27191		6.97019	-6.2363	-2.44669	-1.92505																3	5		1	5
8.22111	-7.39599	-3.09238	1.82295		8.89014	-4.36433	7.70978	-0.739306																1	4		2	5
12.4724	-2.10446	-2.45562	12.0459		9.03564	2.64937	8.60221	-0.79095																2	5		0	4
8.97098	6.91171	-5.23845	-2.29466		7.43761	5.60116	4.89308	-0.0523015																2	4		3	5
6.66932	3.9427	1.10859	-5.26365		7.67557	-1.85924	-4.53674	5.90555																2	4		2	3
6.7523	-3.00301	-6.0255	0.518631		6.63505	-2.19736	-6.26063	-0.00483748																3	3		1	2
6.62518	-0.781773	-6.10969	-2.43998		7.53305	0.0196126	6.40488	-3.96534																1	2		1	4
7.48866	5.49088	-5.00012	-0.963832		7.95718	-2.42141	4.44278	-6.14127																2	3		2	7
6.47275	2.56853	-1.82937	5.65266		8.36561	-4.85922	0.291641	6.80341																0	3		1	6
7.77718	3.65983	-6.71319	1.42239		7.97496	7.09707	3.61477	0.406243																1	3		0	2
7.65681	7.24186	2.00623	-1.46875		6.60311	1.69552	5.52943	-3.18616																0	2		1	2
8.26279	-7.4393	-3.35107	1.30416		7.64233	-7.25981	-2.13602	1.06672																2	3		0	1
7.89376	6.66682	3.66541	-2.10469		7.93441	1.65291	7.73739	-0.596209																2	3		0	2
8.2766	4.82402	-6.4297	-1.97229		9.13156	8.92671	1.59994	-1.06744																0	3		1	1
8.82846	-3.48007	-7.77411	2.32249		7.40338	-2.63839	5.38138	4.34622																1	2		1	4
8.30761	-2.03358	-7.48867	-2.96662		8.44555	6.7401	-4.46663	-2.43878																0	2		1	4
7.4547	-4.08678	-4.27111	-4.54185		11.2133	7.57146	8.18789	-1.17028																0	1		2	3
9.44787	-1.64917	-6.97004	6.16125		6.66626	0.1429	4.7153	4.71004																1	3		0	1
8.42195	-2.96514	7.63231	-1.97105		11.6685	2.90508	3.59039	-10.7156																1	3		1	4
6.59766	4.38779	1.53393	-4.68226		7.30454	-0.342408	6.1745	-3.88775																0	1		2	3
7.69242	5.58774	-1.89452	-4.93572		8.15182	-5.45611	-5.95346	-1.11328																0	2		1	4
7.70726	-0.660162	7.67566	0.224497		7.24567	5.49676	-1.09184	4.59275																2	4		2	3
7.29226	-5.5322	4.58883	1.23064		6.28207	-6.14639	-0.504227	1.1967																2	4		2	2
7.90591	-0.263842	-6.36078	4.68768		6.81549	-3.10053	-3.75297	4.76999																2	4		3	5
6.87291	-2.32827	-6.30694	-1.42779		7.11106	-6.10022	0.499046	3.62014																3	3		1	2
8.53586	1.06915	-7.31591	-4.2656		8.44416	7.29247	-3.82252	1.87407																0	3		1	2
8.06945	4.36072	-6.76027	-0.63157		9.84002	-0.0193457	9.81541	0.695263																2	3		1	4
7.8085	7.33075	2.67041	-0.318911		10.3301	-5.21794	-3.95828	-7.98851																2	3		2	5
8.03142	6.84607	4.16872	0.506755		10.5407	-3.42907	8.4856	5.22897																1	3		0	3
7.28887	5.89295	-4.20462	0.849688		7.1115	-6.99712	1.1594	0.519173																1	4		0	5
9.54375	-4.13253	-7.21565	-4.68399		8.97444	-1.11594	8.71228	-1.84158																0	3		2	4
7.47287	-3.49236	-6.00594	-2.75243		6.44224	1.23553	6.12283	1.57701																5	6		0	0
8.57457	7.01017	4.93769	0.00340467		6.26134	5.96683	1.88463	0.222228																4	7		1	2
8.28509	7.9068	-2.07032	1.35613		6.98078	4.93252	3.07632	-3.86495																1	3		1	2
8.25633	-1.38758	-7.44139	3.29656		11.1718	8.71131	6.63274	-2.21996																1	5		1	3
7.886	-2.24201	-7.53921	0.568094		7.11461	-1.02448	5.75889	-4.0501																1	4		1	4
7.4226	3.317	-2.35573	6.20831		9.17268	7.26665	3.82904	-4.08317																1	3		0	3
8.06405	2.48646	4.1606	6.44482		8.42125	3.85475	0.298486	-7.48126																1	3		0	2
7.61604	6.05789	-3.65505	2.81898		8.56633	4.60305	-6.89269	2.16443																3	6		2	3
7.72843	7.71514	0.239326	-0.384575		7.55954	-6.53936	-3.43826	1.60055																1	5		2	3
7.01085	0.0826354	-6.98418	0.605305		7.75408	6.34477	0.192847	-4.45337																1	1		1	3
7.43083	2.55411	-6.97278	-0.271972		9.57331	-4.25746	-8.10808	2.78948																1	4		1	4
8.75874	-8.25026	1.44487	2.56148		9.54811	-3.49325	3.66243	8.09631																2	3		1	6
9.6903	-0.735446	8.46036	4.66725		6.68298	1.69419	-4.88733	4.23155																0	1		2	5
7.76092	4.62017	-6.11294	-1.232		6.94364	-6.07387	-0.654211	3.30064																4	5		0	3
7.25951	-6.34708	3.49629	-0.437143		7.18452	6.99324	-0.0715118	1.64522																4	5		1	4
6.95528	2.55555	5.98822	-2.44669		8.86082	-3.71966	-7.69112	2.35051																3	4		1	2
9.28384	-2.1659	-7.59266	-4.88365		7.87047	-2.67709	-2.03449	7.11607																1	4		1	5
7.55642	7.16685	-2.29494	0.68482		6.73322	-2.68843	5.12832	-3.43642																2	6		1	5
7.48561	-0.749268	-7.39149	0.915854		6.83058	3.11158	5.25705	-3.05586																2	4		2	2
8.25726	-6.23465	-5.41218	0.140829		7.96223	-0.368851	-7.10925	3.56646																6	7		1	4
8.20876	6.58968	4.86418	-0.547394		8.86174	-2.15531	-0.532707	-8.57912																1	8		0	2
6.43716	0.360076	-6.42643	-0.0912089		8.3046	4.56792	-6.3225	-2.85069																3	5		1	4
8.39228	7.59335	-2.65162	-2.39588		9.13052	8.51154	-1.76424	2.7942																3	7		1	6
7.13444	6.56805	-2.76255	0.359503		7.05234	-4.28361	4.81401	2.86556																0	3		0	3
8.46188	7.42558	-4.05655	-0.0926536		9.73333	-3.0501	-9.19747	0.917102																2	6		1	4
6.57116	6.37213	-1.09703	1.17159		12.8213	0.524064	-5.87177	-11.3856																2	6		1	3
7.53537	-4.49612	-6.02944	0.461065		9.30087	-2.48501	8.82217	1.58125																2	8		1	3
7.75367	-1.47196	7.44477	-1.59001		9.18131	-7.81614	-1.54544	4.56245																0	2		1	3
7.02306	-0.376803	-4.28689	5.55013		8.3973	8.32427	0.42019	1.02209																2	4		0	3
8.43951	-6.34117	2.26268	-5.08874		8.4046	-5.0149	-6.63482	-1.21128																0	3		2	4
6.44204	-3.40344	5.25427	-1.51958		8.72998	-5.22216	-0.615039	-6.96873																3	4		0	1
8.44035	-6.44101	-4.47924	3.11276		6.26833	-5.74565	-2.01514	1.48953																2	5		2	4
7.43923	-1.27295	-7.0634	1.95708		7.26842	-1.28428	5.74565	-4.2624																2	5		0	2
8.18512	6.73891	-4.64521	0.0733187		6.56985	-3.25341	5.70203	0.254953																2	3		0	4
7.06666	0.534417	-7.03764	-0.351606		8.61703	-2.21875	1.34797	-8.21665																1	4		1	2
6.58384	-5.80822	1.50102	-2.71265		8.48405	1.0129	-7.21186	-4.35226																0	2		1	1
7.97066	-1.46432	7.83366	0.144634		8.97347	3.02441	-7.2056	4.41083																3	4		1	3
7.38157	-6.92213	1.27703	2.2228		11.4417	-1.82147	0.581903	-11.2808																1	3		1	5
7.78666	7.16554	-1.6475	-2.56376		10.8041	-8.85995	0.648687	-6.14894																0	3		0	4
7.43782	-1.53756	7.25361	-0.585036		7.25647	-5.47685	-2.70907	3.91426																1	3		0	1
7.8939	-1.53259	-7.55713	1.68958		6.94215	-1.1501	4.30048	5.32697																1	2		1	3
7.31528	-6.2521	-3.65696	1.02531		7.9775	1.08777	3.40054	-7.13398																1	4		0	3
6.63515	-0.18379	0.0107445	-6.6326		6.60396	-2.91783	5.81648	-1.12565																1	3		3	3
8.13893	7.7064	-2.61712	0.0662677		6.28115	5.06689	-2.68488	-2.56337																0	4		2	5
8.58467	1.35896	-3.45222	7.74157		8.30849	-5.31703	-5.44664	3.3308																1	2		2	4
7.7919	-2.38444	6.63835	3.31065		8.57575	-1.43264	6.73093	-5.11719																1	4		2	6
8.22773	-5.41105	-5.92692	-1.81321		6.77921	-0.839407	-5.10932	4.37584																1	2		0	1
8.1003	-6.28233	4.2309	-2.87171		7.7929	0.786598	7.3148	2.56988																1	4		2	4
7.83915	7.2287	-2.97751	0.576592		10.4201	-6.12932	-6.45566	5.41603																0	4		2	4
9.09006	1.32285	-5.8178	-6.85802		6.37808	0.612087	4.33339	4.63972																1	2		2	3
10.401	-9.76184	3.55877	0.472259		6.5297	-4.37743	-3.68136	3.15003																1	4		0	3
8.30997	-8.30606	-0.16316	-0.195731		9.37709	-7.23378	-5.50596	-2.29925																1	2		0	2
8.5269	-7.9267	-1.18609	-2.91008		7.90524	6.02884	-5.08146	-0.569773																2	4		2	3
7.29225	-5.98562	1.0186	-4.03877		7.364	3.9741	-5.71428	-2.40459																0	2		2	2
7.72761	-7.36881	2.30909	0.290965		7.92915	-0.336177	-2.00164	7.66497																0	2		1	2
7.42632	-3.74608	6.29855	1.2022		8.36142	-1.37659	-8.23293	0.487002																1	5		0	0
7.83664	-1.32622	7.5043	1.82743		7.60639	4.88228	-5.46586	2.0359																2	3		1	3
8.96681	-8.45136	-2.62117	1.45181		8.24199	7.63241	-3.08839	-0.372106																0	3		0	2
8.15235	-5.46167	-0.309512	-6.04443		8.82595	5.75237	6.69258	-0.130259																1	3		0	3
7.93843	-5.75229	5.43517	-0.623549		9.24033	0.0609664	-8.58769	-3.4105																2	4		0	2
8.00894	-6.6028	3.87682	-2.34872		7.32883	-1.3693	-4.77237	-5.39085																3	5		0	3
8.46976	6.44561	5.09893	-2.04741		8.67299	2.68144	-1.78363	-8.05291																3	5		3	5
8.00306	6.51041	4.61817	-0.57983		13.5469	-11.2129	-3.45605	-6.77096																1	4		0	2
6.5863	-3.04941	5.76645	-0.910198		8.12602	0.141978	-7.94758	1.6876																1	2		1	2
8.4221	7.55828	-1.45309	-3.41947		8.159	7.49831	-1.80853	-2.65967																2	5		0	2
8.14429	-4.82393	-6.53198	-0.626402		7.7064	-1.14092	3.81118	-6.60014																2	6		3	5
9.32098	-3.42653	-8.35295	-2.31686		6.35	-3.48607	5.22432	-0.936143																2	4		0	3
6.59622	5.17173	0.716215	4.03117		6.8735	3.39103	4.57719	3.84645																0	3		1	4
7.89852	-7.18526	-3.18539	-0.78229		6.42775	2.74566	2.92944	-5.01952																1	4		0	4
8.45106	8.06315	-1.96897	1.59034		9.29852	-5.4666	3.39155	6.71387																2	4		0	2
7.75783	6.11348	-4.3334	-2.00775		8.15775	-4.45039	-4.95796	-4.7076																2	3		1	3
7.36312	-3.4231	-0.882611	6.45902		7.84796	6.09106	2.12032	4.47143																3	4		0	4
8.45484	-6.37718	-5.51036	0.672129		7.82904	-0.821459	7.59939	1.69361																1	3		1	5
7.65246	6.3646	-4.13784	-0.964474		7.61463	0.341382	7.22229	2.38841																1	3		1	4
8.16934	1.95883	6.16713	4.98674		7.88139	-7.34152	0.37904	2.84162																1	5		2	6
7.30277	-2.78653	2.90756	-6.09194		7.1358	2.93479	3.25864	5.6292																0	5		1	3
9.64371	7.26511	3.39286	-5.35798		6.76489	5.38669	-2.14891	3.48273																0	2		0	3
6.9113	3.39173	2.88959	-5.28323		6.99909	1.64494	-6.77962	0.564138																1	2		3	6
9.48685	5.98636	5.95707	4.32169		8.08243	-0.248735	-6.24646	-5.12304																2	4		3	5
8.0283	6.64202	-4.42727	-0.858162		9.07613	4.6119	7.35721	-2.64161																2	4		1	4
10.0863	8.97869	1.3633	-4.38848		7.02643	4.60839	-3.23324	4.20471																2	4		2	5
8.17001	1.97901	-2.36388	-7.56603		8.85075	8.5805	0.0408403	-2.17006																1	5		2	4
8.19175	3.01249	5.89145	-4.82913		9.41171	-7.33679	3.17273	4.96846																2	4		0	3
9.632	-6.01762	-6.49492	3.79206		7.41365	-2.58221	6.93082	-0.507991																1	4		3	6
7.23487	-4.50159	-3.31382	-4.59322		8.87019	-8.34365	-0.18926	3.00463																2	4		3	5
7.14605	-5.95197	2.29497	-3.22076		7.83393	3.47191	2.79383	6.44289																2	3		0	5
9.22236	-5.62283	-3.74783	-6.27611		8.13558	-6.57467	-4.62005	1.27142																3	4		1	5
7.48723	-6.03615	-3.23804	3.02301		8.41124	4.57924	-3.81914	5.93243																1	4		1	3
8.90371	6.47365	6.05799	0.817727		8.63881	-1.58337	8.42945	-1.03258																0	4		0	3
7.63994	-5.60137	-3.39549	3.93243		7.94891	7.66238	-1.35307	-1.62553																3	5		1	3
6.94683	-3.73541	-4.87002	-3.25392		7.11839	5.56555	-1.33085	-4.23379																2	4		1	2
7.2952	-5.18662	4.01778	3.19004		9.13406	2.39744	-8.81102	-0.222188																1	6		0	3
7.92753	-2.68122	-5.32456	5.2255		10.1074	1.19666	-9.80664	2.13464																1	4		2	5
9.44203	9.32411	0.872602	1.20481		9.42644	-3.02473	-2.37786	-8.6055																2	2		0	3
7.01175	5.89126	-0.613574	-3.7525		10.2771	-4.92874	8.4719	-3.09068																2	3		2	5
7.93879	4.12917	2.43547	6.32794		7.75271	5.39141	3.39246	4.4191																3	3		0	4
7.75169	2.99647	6.65343	-2.61568		8.93341	-0.176811	4.0503	-7.9605																0	2		1	3
7.60893	-1.07886	7.14933	-2.37042		10.2046	1.1476	1.81688	-9.97577																1	4		1	3
9.27019	0.36286	-7.7438	-5.08313		7.06652	3.79431	3.60739	-4.74613																2	5		0	2
8.62701	5.69693	1.32667	-6.34115		7.33251	-5.50804	2.05011	4.38454																1	3		3	4
7.46543	3.65068	3.7299	-5.33789		6.81865	2.9077	-6.07233	1.07986																0	2		1	2
6.9035	1.34667	5.88555	3.3474		6.40364	6.365	-0.358325	-0.604197																1	2		1	1
8.4706	-6.73785	2.55664	4.45153		8.32497	-4.12172	2.95079	6.60374																1	3		2	2
6.53023	5.4909	-0.717448	3.46109		7.11679	2.28771	4.59468	4.92991																3	4		1	1
8.04488	0.427435	-7.41703	3.08626		8.95915	-0.41119	-8.92813	0.621108																2	5		0	2
7.08418	-0.752709	-6.34225	3.06511		7.36701	-0.121358	-0.343597	-7.35799																1	3		2	5
8.49581	-3.49819	-5.79758	-5.13123		10.4181	-10.1596	0.43707	-2.26447																2	4		1	6
7.86706	-2.06545	7.16242	2.5148		8.12695	-4.19408	4.4852	5.32354																0	3		3	7
8.22751	0.0864298	-8.11798	-1.33529		7.26156	6.63512	1.42032	2.58613																4	6		0	2
7.78742	0.599212	7.56423	1.75136		9.25447	1.31242	-0.905615	-9.11607																1	6		1	4
7.643	2.471	7.22056	-0.41606		9.85316	-9.5433	1.2264	-2.12276																3	5		1	2
7.80927	-5.28432	0.499534	-5.72809		8.50597	-3.64138	-1.3707	-7.56393																0	2		0	2
8.36085	8.12354	-1.93578	-0.405827		8.52481	-6.69808	-5.26696	0.259485																1	3		3	6
7.53118	-2.54705	7.01203	1.03081		9.60657	-9.00031	3.31168	0.559688																2	4		2	5
8.55235	2.88529	7.99315	-0.962992		9.71943	4.06633	1.89391	8.62238																0	5		1	4
7.86125	6.18979	-4.82769	0.423249		7.57041	-1.29196	4.28269	-6.10741																1	3		1	1
8.26699	8.25461	0.226132	-0.391672		7.48045	3.67353	-5.71639	3.12813																1	2		2	5
7.21371	-5.07495	-5.00123	1.12701		9.40943	-5.39515	-7.47373	-1.89026																0	0		2	3
7.88149	-4.56653	-6.38321	0.72063		10.7375	0.628333	7.10448	-8.02653																1	3		2	4
8.32027	-7.70736	1.28406	-2.85914		7.72539	-0.552662	6.28579	4.45703																0	3		1	4
8.72712	4.68939	7.32266	-0.742273		8.48866	0.325582	-5.02477	-6.83396																0	5		1	3
8.1767	-4.49086	-6.83249	-0.0870696		8.06465	-6.95468	4.08301	0.000776855																0	2		1	3
7.82767	7.54571	1.85657	0.942282		6.74156	0.0479104	2.08682	6.41027																1	3		0	2
7.90061	7.87757	0.507824	0.324977		6.89786	0.852312	6.63593	1.67883																1	6		1	4
7.8943	-2.38504	7.14033	-2.37639		10.4788	9.13359	-4.74662	1.96288																1	4		2	3
8.19326	5.74278	-5.62804	-1.57327		7.49571	-2.04222	-1.00353	-7.14198																4	5		1	3
8.22887	5.17168	4.9403	-4.06959		8.00631	-0.233429	7.58447	2.55388																2	4		1	3
7.70957	0.770894	-7.6709	0.0217839		7.49276	-5.71236	-4.36356	-2.11419																2	4		2	3
6.41646	6.31663	-0.682352	-0.897476		7.49805	-6.66609	-2.40566	2.44884																3	3		1	4
7.948	-5.90425	-5.18042	-1.21403		9.21365	-4.00932	8.28999	0.304632																1	1		2	3
7.4403	6.80847	-2.30432	1.92172		7.572	6.94483	-1.94594	2.30605																0	1		0	2
6.52936	-2.58882	-4.0262	4.44075		7.49031	6.47025	-3.73679	-0.526288																1	3		0	2
6.95326	-6.29982	-2.15619	2.00272		8.06577	3.81083	7.10229	-0.302874																1	3		0	3
7.43092	7.1519	0.411915	-1.97463		7.78198	6.94147	-3.13995	-1.58614																0	4		3	6
7.00508	-6.64684	-1.04723	-1.9478		9.06363	-7.9124	3.87655	2.12501																1	5		2	3
7.41965	7.41904	-0.0306772	0.0896688		9.33759	-9.1624	-1.39971	1.13212																1	2		0	2
9.08714	0.788607	-8.95146	-1.35117		7.36294	6.98805	0.134316	2.31558																1	4		1	3
7.35851	6.41241	2.20989	-2.85395		9.87084	-3.18985	9.26154	-1.21749																2	3		3	5
7.2068	-7.19745	-0.272117	-0.246048		7.55837	3.03668	-4.60375	5.16846																1	3		1	4
7.75798	-7.08738	2.99868	0.981433		8.55086	-5.70038	6.33403	-0.709157																2	2		0	3
7.64356	0.55937	7.57058	-0.892918		8.02551	-0.908744	7.97259	0.143778																1	3		2	3
6.74345	-4.63321	-4.21853	2.49229		6.20065	6.13784	-0.270382	-0.837784																0	3		3	5
9.11023	2.55634	7.99967	3.53081		6.41951	-4.72745	4.34236	-0.0722899																1	5		2	3
8.18132	3.72601	-2.99445	6.63959		12.139	1.37448	9.96706	-6.79146																1	3		2	3
8.06119	-1.37703	-7.84855	-1.21935		9.8818	0.397234	-7.89375	-5.93135																0	0		2	2
6.43942	3.45596	-3.16367	-4.41743		9.70418	-5.79214	-5.35357	-5.65344																2	2		1	3
8.98685	-4.75926	-0.482314	7.60791		7.64185	6.46266	-4.03717	-0.577218																0	0		1	4
6.89056	-1.44082	4.91245	4.61213		7.49415	-3.28595	-3.33176	5.85356																1	3		4	8
6.84501	0.922785	-6.76227	-0.523853		8.51183	-0.847371	8.39189	-1.14427																2	3		1	5
7.31181	1.27041	-5.35113	-4.8181		8.9895	6.1408	5.99904	2.66705																4	4		2	7
8.02023	-3.246	7.32367	0.389304		6.72635	-1.90218	-5.82642	2.77098																2	3		1	2
8.94794	2.5858	-6.4149	5.677		6.66045	5.10342	-4.23868	-0.591822																3	5		1	3
8.27644	5.38723	6.15143	1.27943		8.06167	-4.32963	-2.57564	6.29372																3	5		3	6
9.30881	3.64034	6.63396	5.42147		9.64098	-7.72751	-4.40812	3.71518																2	4		2	5
7.00536	-0.641385	-6.69279	-1.9673		7.98574	-2.25721	1.68614	7.47221																3	4		0	2
8.02707	7.91105	-0.817663	1.08656		6.92051	-5.96688	-1.65714	3.08928																2	4		0	3
8.79588	6.35729	-5.95415	-1.22496		6.82541	2.51486	-5.9055	2.32096																1	6		3	5
7.74047	7.00583	-3.11172	-1.07258		8.76352	7.26616	-1.18523	-4.75367																1	4		0	1
9.02995	-3.25394	7.55309	3.72863		6.53518	5.12361	-3.96392	-0.862837																1	3		1	2
6.65187	6.20591	-0.996608	2.17733		9.08824	0.736055	-8.63791	2.72778																3	3		1	4
9.4514	9.01662	-1.68865	2.27552		9.15675	-8.47919	3.00942	-1.70083																0	3		2	7
6.29216	-5.9401	0.623839	1.97921		6.7753	4.60612	-4.62237	-1.82264																2	3		1	6
8.60678	-4.95587	5.80569	-3.97618		6.39598	3.22075	3.36139	4.38593																3	3		3	7
7.98652	7.03169	-3.5727	1.25526		11.5208	-7.67555	-0.366068	-8.58377																0	2		0	3
7.87489	6.12194	-3.72488	-3.26512		8.31798	-5.65274	6.10204	-0.0228184																1	3		0	3
8.03953	7.82026	-1.08033	1.52005		8.26666	-3.14236	7.61192	0.722464																2	5		1	4
7.99857	-6.97637	-3.7243	-1.19877		7.51434	0.760259	7.27843	-1.7064																1	3		1	3
6.60323	3.92887	-4.95826	1.89271		8.36608	7.41466	-3.87174	0.153682																1	5		0	3
9.46547	-2.86775	0.29788	9.01567		6.20137	-5.63342	-0.315276	2.57337																1	2		0	5
7.71361	-3.45215	-0.161549	-6.89611		7.8738	-5.33702	1.37454	5.62348																2	4		0	2
6.52813	-1.70337	-2.77646	-5.65741		6.83123	3.52133	5.54795	1.86711																2	5		1	3
7.2895	5.80487	-1.31403	-4.20876		10.106	3.56853	9.0753	-2.6527																2	4		0	4
8.22337	8.20978	-0.208581	0.424114		8.08591	-3.20277	-6.92443	-2.67887																1	5		0	1
7.9186	2.66557	-3.0122	-6.82097		8.14282	0.410768	7.39275	-3.3888																4	4		1	3
7.76493	-2.78151	-6.86839	-2.32003		9.04845	-6.07467	6.13765	2.70224																2	4		0	3
7.0176	3.8268	-2.88231	-5.12782		6.90794	6.47943	1.36762	-1.96627																2	5		1	3
7.50555	-0.367511	3.66368	-6.54031		6.99824	-2.51738	6.50118	0.610565																1	4		1	3
6.82682	5.42107	-4.10236	0.623044		6.28859	2.92978	-4.70482	2.97109																4	4		0	2
7.02688	4.83898	0.302279	-5.08625		6.32432	3.43737	-5.22423	0.9428																2	6		0	1
8.1569	8.03005	1.43215	0.0481673		6.5308	6.03957	-2.27633	-0.996601																4	6		1	3
8.4323	-7.37944	-2.46568	3.25084		7.75146	3.93941	2.04789	6.35392																1	3		1	2
7.66593	-7.47954	-1.41056	-0.912857		8.54362	-5.86823	3.20803	-5.31657																0	3		0	2
7.82065	-7.49291	2.07291	-0.849702		7.89721	2.42747	-3.86689	6.44364																2	3		0	2
9.06552	0.341173	-0.0142407	9.05909		6.81127	-1.00849	-0.681376	-6.70164																1	4		1	3
7.41039	-6.17012	-3.28027	2.46644		7.77941	1.55342	-7.4494	1.61632																2	2		1	2
7.0372	-3.43594	3.06989	5.31906		6.69888	4.01211	-4.91928	2.13977																1	4		1	2
9.44842	9.3557	1.06315	0.783151		7.65855	-6.41935	1.70357	3.81354																2	5		2	2
9.73249	-8.94367	-1.29711	-3.61244		8.80142	4.95868	-5.09912	-5.18416																4	5		2	6
8.31187	-4.62749	-6.82182	-1.06593		8.93493	-7.82302	-2.81337	3.27389																4	5		1	4
6.87398	-1.29179	-4.66594	4.87975		6.82825	5.42564	4.14562	-0.033563																2	5		2	5
8.80679	-6.68481	-5.44707	-1.78954		8.1265	-7.09344	2.85791	2.74871																4	6		0	1
8.30026	-0.428012	-8.17115	1.39412		7.75763	-5.90774	5.02688	-0.0996745																3	5		0	3
7.75859	3.72746	-2.33669	6.39075		7.00138	-2.84591	-6.39034	-0.289186																0	2		2	3
6.60422	-2.84446	4.12111	4.30596		9.59763	9.38707	1.94788	0.450794																3	5		0	3
10.1253	-1.3027	-3.003	-9.58159		8.60436	1.25649	8.47345	0.810462																3	5		1	5
8.82506	-5.31729	7.02614	-0.491521		6.44547	-3.16101	2.42587	-5.06629																1	3		1	2
9.08146	-2.1249	-8.71904	-1.39141		8.00223	0.0458155	4.39559	6.68674																2	5		0	4
8.39784	-5.184	-6.46401	-1.36619		9.67908	6.36501	3.54668	6.37121																1	2		2	4
6.43854	-0.976539	-0.0873097	-6.36346		6.87274	1.43721	5.30869	4.1215																1	4		2	3
7.39318	-2.09663	-7.08653	0.210723		8.1184	-5.54606	1.34962	5.77306																1	6		4	4
9.11678	5.81884	6.97697	0.760707		8.82922	0.576567	-2.49686	8.44916																4	5		3	5
10.0786	5.13013	-2.29267	-8.36681		8.89377	-7.31738	-4.97908	-0.873958																3	4		3	3
9.32116	4.67292	7.42886	3.14005		8.26203	5.91217	3.18094	-4.8155																2	5		3	6
8.03325	7.97413	-0.924877	0.301639		10.5831	-5.05366	8.93828	2.56296																4	5		0	5
7.81815	-6.70136	-2.3438	-3.27442		6.80346	3.92782	-2.03727	-5.16806																2	5		0	3
7.53715	-1.285	-5.29352	-5.20922		8.83864	2.61066	-8.07199	-2.47973																3	6		2	5
10.5319	8.20474	-6.55695	-0.781265		7.54075	-6.55713	3.44261	1.41965																1	5		0	4
7.97443	2.81487	6.88584	2.87285		8.19268	2.37231	-6.04427	4.99589																1	3		1	5
10.5161	-5.00069	6.3214	6.75433		7.08397	1.51812	-6.55839	2.20579																2	3		1	4
6.65018	-3.33609	3.72861	4.38097		8.16609	7.1881	-2.01148	-3.31213																2	4		0	1
9.64018	-6.88597	-5.23223	-4.25914		7.65653	0.237884	-7.40809	1.91993																2	4		2	2
8.5766	-7.58668	-3.02558	2.61653		6.44699	0.143934	-5.82557	2.75785																0	3		0	3
9.49061	-8.99505	2.5995	-1.55028		7.61074	-6.80624	3.15506	-1.28225																3	5		1	5
10.6769	-1.34534	-10.2985	2.47536		11.1039	9.1576	-2.26688	-5.85624																4	6		2	5
7.19316	-1.33311	6.62652	2.4604		9.70412	9.32137	2.3011	1.40963																4	5		0	1
7.77461	-3.52888	6.77706	-1.4363		7.25835	5.28296	-3.52419	-3.51484																2	4		0	3
8.5495	-7.50033	0.979865	3.98482		7.58598	7.32606	1.1015	1.63176																3	5		0	2
9.23834	-7.06329	5.24135	2.82578		11.0363	-3.26899	-10.3193	-2.15069																4	5		2	3
8.52613	4.80158	-6.6828	-2.23157		6.31094	6.22484	0.196965	-1.0201																3	5		1	2
6.24786	5.88649	0.890763	1.89512		10.3806	-0.523811	10.1614	-2.05607																3	5		2	3
8.78543	-8.70652	0.979812	-0.648283		9.23428	-7.65547	3.7174	-3.58423																4	4		1	2
8.67299	-5.11406	-6.99937	-0.275372		8.55838	0.841561	5.88497	-6.15669																4	5		0	2
7.52546	-3.71007	-6.44109	-1.1748		10.53	-1.71653	9.23013	-4.76858																1	6		1	2
6.40976	2.89108	-3.50358	4.52235		7.87888	6.20471	-3.93587	2.84382																2	5		1	4
8.29435	8.23284	0.0596981	-1.00646		6.44139	-3.57169	5.11046	-1.61795																3	6		2	3
8.81017	-4.82276	-6.71038	3.05464		9.0997	2.1876	-2.71967	8.40371																2	4		0	1
8.20355	-3.19547	7.24463	2.14534		8.22272	5.08139	2.1038	-6.11283																2	6		0	3
7.93823	-2.10708	-2.89222	7.08596		8.3186	-0.145629	4.93509	6.69498																3	4		1	3
8.08972	2.91807	-7.48312	0.965077		7.80882	-7.26773	2.58427	-1.21629																2	4		1	1
10.5339	7.18131	1.04364	7.63558		7.95513	-1.94125	-4.93317	-5.93122																3	6		0	0
8.30957	-1.99446	-8.02257	0.842266		6.55235	-5.2308	-2.22077	3.26194																0	2		0	2
8.2245	-6.98759	-3.17245	-2.95831		10.545	-4.12773	8.5202	-4.64383																3	6		2	4
9.68073	-1.47822	9.46514	1.39379		9.65127	6.2538	2.86617	-6.76919																2	4		0	1
7.61063	7.34649	-1.90066	-0.581725		7.54108	-6.08747	4.1649	-1.56982																3	4		2	4
10.7948	-10.2311	0.0361181	3.44246		7.09196	-3.99112	-5.36561	2.36159																3	3		0	2
8.84081	7.03943	5.29251	-0.771818		7.14449	3.6598	-6.05925	-0.966979																2	4		0	2
8.57902	1.77237	7.84072	-2.99689		7.25879	-7.05328	-1.71442	-0.0449969																2	4		3	4
7.12309	-0.497152	-6.34879	-3.19126		8.25142	3.73623	-5.07166	5.32962																2	4		2	3
7.8761	2.00547	7.23556	-2.37859		8.99959	1.15875	6.21888	-6.4012																2	4		2	4
8.97936	8.71107	-0.367603	2.1473		6.93494	4.0678	-5.25585	1.9805																2	4		0	3
6.944	6.56568	-2.2454	-0.263048		9.22203	6.93618	6.0771	-0.0634876																2	7		1	6
7.03046	2.01168	5.67274	3.63326		9.57035	1.67751	-9.41498	-0.36827																1	6		1	2
7.2444	-6.87686	-1.09015	2.00041		7.14908	-6.66807	-1.71151	1.92793																1	5		1	3
7.60776	6.6344	-3.72072	-0.137907		6.76703	-1.73546	6.48494	0.852264																1	3		1	2
8.61164	-2.07018	-7.71055	3.22833		8.5931	-7.99687	-3.08816	-0.595569																1	3		0	4
7.65704	-0.337747	-7.60436	0.830649		8.58595	2.66333	8.0321	-1.4528																2	7		1	4
8.22157	7.62842	2.57918	-1.65809		9.64796	-4.18427	2.24686	8.39801																1	5		1	5
8.66321	-8.5548	1.3034	-0.409615		7.12155	-1.36512	6.78585	-1.67486																0	5		0	4
9.02072	6.92078	4.24763	3.9286		8.80728	-0.648601	-5.16425	7.10478																2	4		0	2
8.49653	-0.118386	7.72231	3.54159		9.00501	8.42369	-3.16818	0.306868																3	4		1	4
8.28314	3.73398	1.45457	7.24928		9.05407	6.03255	6.29218	-2.44806																3	3		0	4
9.25242	8.28858	2.09029	-3.54082		7.52873	-5.97966	2.88195	-3.55243																3	6		0	2
9.60406	-0.586473	-8.21052	4.94787		7.85475	-3.53118	-6.72141	2.01258																1	5		1	4
8.19478	6.85254	-2.08609	3.98062		7.52544	-3.58042	-1.46449	-6.45508																1	4		1	4
6.76985	-0.750318	6.50573	1.71563		8.86343	-2.486	8.28024	1.95391																0	4		1	3
8.40904	-6.79136	4.57446	-1.91405		9.9037	1.00404	6.83743	7.09398																2	3		2	5
6.64206	6.25392	-0.858576	2.06599		6.98746	0.504787	-6.01779	-3.51511																1	1		0	1
7.12505	7.10547	-0.348687	0.396209		6.63595	2.90118	-5.92166	0.743603																1	1		0	1
7.07186	6.29616	2.93368	-1.32782		9.52921	-3.97753	8.63868	0.598605																1	2		1	3
10.2983	-7.10792	-7.2707	-1.6338		8.26937	-1.17191	-4.95468	-6.51615																2	3		1	4
6.82819	6.43044	1.64725	-1.60006		9.24402	-0.69827	-9.18044	-0.82695																0	1		3	6
8.31555	-7.38012	2.61719	2.79865		8.66541	-1.22389	8.57827	0.0692671																2	2		2	5
9.40307	4.00862	-2.17808	8.22221		7.20946	5.66412	4.41412	0.639997																1	3		1	2
9.4961	-7.47703	4.80476	-3.34431		10.1903	0.199546	-10.1866	-0.189264																1	2		0	1
6.45736	-4.34153	3.90235	2.76047		7.79818	1.62908	-2.74475	7.11506																2	4		1	3
8.03853	-5.95698	2.58574	4.73776		7.53572	-5.37045	5.23714	0.719531																0	3		0	2
7.91534	-4.05053	1.83236	-6.54891		8.26993	-8.12416	-0.679539	1.38852																1	5		0	1
8.44779	-6.49968	3.61922	4.00258		7.70672	2.14078	-7.18857	1.77063																2	5		1	3
7.62751	-1.12971	-7.04809	-2.6883		6.68638	6.31052	-2.15876	-0.473986																5	6		1	5
7.58569	-1.65804	-6.11382	4.17311		6.75545	5.66064	-3.51386	-1.11625																2	4		0	3
9.22479	-3.32427	0.273063	-8.60067		7.06274	4.41573	0.449143	-5.4938																1	4		0	2
7.42173	-1.94951	5.88411	4.08151		6.47333	-1.91812	5.45706	2.90608																1	2		0	2
7.2007	4.36718	-1.09384	-5.61972		7.5445	-1.5772	4.45394	-5.88169																2	4		1	3
8.14625	-6.10399	5.2818	-1.09782		6.24527	-3.36647	5.14868	-1.07768																2	6		1	3
8.47216	-0.137152	8.32794	1.5505		7.49014	-7.31852	0.328569	1.55997																1	3		1	2
8.24571	-8.12002	-1.28421	-0.63858		8.60402	7.34986	-0.764868	4.40723																0	4		1	3
8.56256	-5.92902	6.14881	0.596888		7.13265	3.51423	-6.20674	0.0361512																1	6		2	5
8.9203	0.355853	-4.02689	7.95169		7.5649	1.58683	-1.9845	-7.12541																2	4		1	3
7.00149	-0.90093	5.19135	4.61076		8.70423	3.38796	3.52549	7.20113																1	2		0	2
8.19985	0.0275666	-8.19979	0.0164445		9.10465	-8.13904	2.02098	3.5449																1	2		0	2
6.65018	2.65228	3.20893	-5.18585		9.5397	-0.902269	-9.16801	-2.47775																0	2		1	3
6.79899	-1.8841	-4.99039	-4.21574		8.63038	-0.236369	8.53787	-1.23791																3	4		3	5
6.3815	2.60262	5.81612	-0.35015		9.04441	0.819666	7.60335	-4.82892																2	5		2	4
7.58077	0.968571	-7.08646	2.51237		6.53078	1.11599	5.6745	3.0341																0	4		1	5
8.33521	-7.42092	-2.4118	-2.93069		7.07848	6.56792	-1.14375	2.37889																0	3		1	5
7.58668	-1.8686	-6.42538	-3.57498		7.77178	4.73216	4.39779	-4.3205																2	4		3	6
7.73355	2.43971	7.24026	-1.1976		8.70801	-5.21773	3.05936	6.26458																0	3		2	6
7.16376	-4.60927	-2.59422	-4.83158		8.7777	6.14143	-3.44363	5.24141																1	5		4	6
6.44733	5.66052	0.73225	2.99841		7.85635	-6.81259	3.82852	0.808297																2	3		1	3
8.58502	-7.11136	4.66567	1.16732		7.23457	0.744157	-4.69372	5.45475																1	2		1	3
6.89628	4.78632	0.263909	-4.95784		6.96235	-1.78758	-5.19191	4.28054																0	2		2	5
6.96903	3.92888	0.83428	-5.69519		7.50929	3.00179	-4.00489	-5.59817																2	5		3	7
6.54954	-3.21035	3.45643	4.54349		7.18578	-5.8442	-3.94297	-1.39061																3	6		2	5
7.72679	-7.383	-0.348552	2.25236		8.37631	0.384449	-7.23746	4.19928																1	5		0	3
8.52655	8.14385	1.28585	2.17404		8.92768	7.36941	-4.58492	2.09134																3	3		1	2
7.96786	7.51677	2.559	-0.660722		9.88659	7.27084	-5.25159	-4.15937																2	5		0	2
8.26194	7.33677	3.57544	1.28357		7.69939	-4.27655	-1.11451	-6.30473																1	3		1	2
7.38869	-7.04747	2.19132	0.352036		7.35863	5.13902	-5.02282	-1.5847																0	3		2	5
8.09437	-0.736805	8.01563	0.851878		6.56296	4.42167	4.80868	0.630764																1	4		0	3
7.87013	4.7941	-5.73893	2.4536		8.02916	3.04709	7.35558	-1.0383																0	2		3	4
7.7292	-1.26246	-7.44226	-1.66121		6.37622	-2.55476	-5.79551	-0.735891																2	4		2	3
8.22005	-8.18525	0.753737	0.0521687		6.96149	-2.39951	3.12947	-5.73681																2	4		1	2
7.55886	5.7819	-4.43772	-2.00315		10.1534	-6.12184	1.69845	-7.92027																4	5		0	1
8.73946	-0.620639	8.09139	3.24382		6.90021	1.13536	-5.24511	-4.33736																0	3		0	3
6.94751	-3.13522	-4.46842	4.29784		9.04373	-2.71196	-8.62344	0.265644																2	5		0	2
7.22204	-1.14307	-7.12786	-0.211947		7.22847	-5.86892	-4.20845	-0.309																3	4		0	2
8.82983	-6.15569	-4.85197	4.06592		8.58004	-3.26997	-6.61469	-4.37838																1	4		0	3
7.86416	-7.40384	1.27286	-2.3255		8.07761	5.73179	-5.37455	1.87313																1	1		1	3
7.39606	-6.97067	1.52395	1.94658		7.49706	5.78904	3.96387	2.64209																0	3		0	7
7.39408	5.49415	3.10671	3.85165		7.80984	0.605906	5.91523	-5.06326																2	2		1	4
8.71394	0.318703	7.89485	-3.67457		7.88673	0.716132	-6.11951	4.92334																1	2		1	2
8.0994	-6.53094	-4.77255	0.412047		6.87104	3.65648	5.58714	-1.62024																3	4		0	0
6.80405	2.54245	6.29771	0.41215		6.89926	4.38094	5.28004	-0.726859																2	4		1	2
7.75754	-0.490075	7.73988	-0.183205		6.22282	6.16396	0.699894	0.489112																0	4		0	3
8.19601	0.0664803	8.17896	-0.524108		6.78186	-1.24862	3.92677	-5.38656																2	3		2	6
8.00026	7.8808	-1.37614	-0.0583788		6.21647	-5.29252	-0.255576	3.2509																2	3		1	5
8.85128	8.33435	2.93649	0.510671		8.59775	-4.40271	-7.08264	-2.09134																0	2		1	3
8.84719	-0.592473	5.88569	6.57878		10.6454	-2.59796	4.88229	9.09611																2	4		0	1
6.97955	-0.100828	-5.07314	4.79241		8.55358	-1.95975	-4.64466	6.91016																0	1		1	2
8.50615	8.38239	-0.699768	-1.26511		6.82795	-1.48385	-6.62976	0.68213																1	1		0	3
8.95963	0.00849397	5.81567	6.81564		9.31317	-8.38986	4.00511	0.551809																1	2		1	3
6.53102	-2.04617	5.77893	2.25198		6.94774	-5.04165	-4.41186	1.84077																1	4		1	5
7.10154	-0.575098	6.63522	2.46474		6.43142	-4.90661	-1.16429	-3.99159																1	5		1	3
8.91983	-5.3308	7.14226	0.36612		6.35712	3.04135	-4.59439	-3.17092																1	4		0	5
10.6031	-4.8781	6.6053	6.70822		7.92074	-5.50949	-5.64495	-0.719844																1	4		2	4
7.04257	-6.98136	-0.786561	0.489638		7.22	-6.64679	-2.492	1.31853																0	2		2	4
7.32859	-1.30396	7.20288	-0.35556		8.34216	3.45965	1.21716	7.49272																2	5		2	4
8.03818	7.63545	2.4793	-0.40654		7.87488	0.630493	-6.28968	4.6964																2	4		1	3
7.65936	6.12369	-1.40173	4.38194		8.74017	-2.93329	-7.80616	2.61729																1	3		1	1
7.77235	1.86351	-7.5398	0.296987		8.0722	7.03002	3.96652	0.077198																1	4		1	1
7.96338	-4.51796	-6.4133	-1.36859		8.64527	5.47923	-6.57572	-1.216																1	4		1	5
7.61615	-0.753106	-7.46355	1.31684		6.36101	3.16404	5.50959	-0.309365																1	3		1	2
8.29991	4.48384	-6.92643	-0.898998		8.0528	6.59487	4.62074	0.0638842																1	4		0	2
7.50296	0.518468	-7.3826	-1.23404		8.59753	0.445281	5.52458	-6.57253																0	2		2	4
7.61214	1.40641	7.47897	-0.178063		6.32076	2.76255	-5.18206	2.33806																0	3		0	3
7.80851	-4.27227	-3.33511	-5.62116		7.27041	-5.87798	1.30728	4.07422																1	3		0	3
8.27067	-3.76703	7.3326	-0.66814		9.85722	-9.15552	-1.82748	3.16251																2	4		3	5
8.00313	-6.38773	-4.15156	-2.45183		7.308	4.58782	2.5184	-5.10063																2	6		1	2
7.89347	7.31944	-2.70154	-1.19764		7.27432	5.10566	2.95361	-4.25725																2	2		1	3
7.93903	-2.85833	-7.23734	-1.57455		7.3655	6.90434	-2.15043	-1.39869																1	4		0	5
7.73061	-6.39519	2.90402	-3.22963		8.23648	-2.26907	4.37193	6.6013																2	4		2	5
8.97227	8.46468	-1.7217	-2.42624		8.79765	6.68067	-5.7029	0.494184																0	3		0	3
9.13164	2.32851	-8.26095	3.11795		7.28601	5.49526	3.18141	3.57306																2	4		1	4
8.14979	-4.67148	6.60268	-1.00047		8.96072	2.77349	7.85848	3.2934																2	6		0	2
6.49588	3.24146	-2.29749	-5.13916		8.83763	6.55066	-2.59623	5.33405																2	5		1	3
8.83625	5.41971	-6.93382	0.792538		6.70601	-2.16045	6.34753	-0.109291																2	2		2	4
8.83695	4.85318	-7.11353	1.98393		6.79719	-0.985736	6.71068	0.443741																4	6		2	6
7.10107	-3.56101	-2.51909	-5.60345		9.35814	0.124461	-6.06611	7.12471																2	4		1	3
7.31139	-3.75659	0.632631	6.24053		7.51753	5.63461	-4.57978	1.94679																2	4		1	3
9.63252	6.94916	-4.63945	4.79271		6.9655	-1.38945	5.98935	3.27342																2	5		0	3
7.75131	6.42084	-1.01201	-4.22273		9.14023	-3.53877	-8.42737	-0.0186822																3	5		2	3
8.92722	4.36569	-6.64983	4.05164		9.1029	-3.43955	-1.57386	-8.2798																3	4		1	2
8.94841	4.58641	0.101439	-7.68301		7.41812	-4.67995	-2.15913	5.33524																1	4		0	3
7.57957	1.0196	-7.51065	0.0209165		8.3158	2.11561	-4.54638	6.63379																1	4		0	2
8.6161	-5.03466	-6.93529	-0.889435		8.09643	-7.99874	1.06243	-0.666107																3	4		1	4
7.05437	-5.5544	-2.3023	3.68947		6.53115	-6.07779	-0.0478453	2.39041																2	4		2	3
7.59782	-6.55913	-3.52303	1.51423		8.83762	4.9193	-7.3236	0.518539																2	3		3	4
8.43861	-1.79403	-7.26957	-3.89164		9.46994	-1.74095	-1.22357	-9.22777																3	6		0	4
7.93521	-5.97887	-5.21328	0.205914		6.74669	4.66932	-4.4019	-2.08293																2	6		1	4
8.6006	8.27844	0.569235	2.26138		7.37547	3.90432	-3.98255	4.8263																4	5		1	4
8.58608	5.58613	6.26312	1.81361		7.76117	2.15036	7.40339	-0.895237																3	5		0	4
8.55497	-2.97311	-7.29509	-3.33613		8.44622	-1.18887	3.89699	-7.39856																1	5		0	4
8.05082	7.77774	-2.07286	0.160409		9.65759	-1.81459	2.57704	-9.12881																3	4		1	3
8.13808	4.28807	6.9149	0.158204		8.66654	8.467	0.831395	1.65152																1	6		3	5
7.71494	-1.0997	6.31854	4.288		7.85669	7.25891	-0.736777	2.91428																2	4		1	2
6.9679	-1.69339	6.61085	-1.40742		11.3656	-3.48759	-8.3454	-6.88239																2	5		1	1
6.85227	-0.260066	6.53285	-2.05132		7.67913	-4.42274	-6.27203	0.264571																2	5		1	4
8.29805	1.39758	-7.75656	-2.59618		9.69195	-3.91125	-8.52044	-2.45725																0	6		0	5
8.09699	-5.33852	5.45173	-2.70926		8.1186	-7.89343	1.05842	1.5764																2	5		1	4
8.08939	-7.79035	-2.16045	0.28472		7.02042	-5.94342	-1.54617	-3.40169																2	5		0	2
7.91028	5.18861	-5.91135	0.84065		7.26296	3.40172	-5.27385	-3.65585																4	6		1	2
8.26179	-0.31787	-8.21484	0.820108		6.94089	2.20876	-5.92946	2.85286																2	3		0	1
9.64932	-5.70889	0.221599	7.77617		7.2653	4.66121	-5.24083	-1.89509																1	3		1	4
8.62796	-5.2341	-6.77536	-1.06791		7.65243	4.59187	-6.11661	0.24816																1	4		2	3
7.60493	-7.11514	-2.55685	-0.819914		7.31824	3.14067	-6.57664	0.663727																2	5		1	4
7.78917	-2.56275	7.18855	1.5583		8.18974	2.20167	5.31979	5.82445																2	5		1	5
6.7617	1.92702	6.48013	0.123041		6.58275	0.580912	-5.23349	3.95041																0	2		1	3
7.1475	0.0868577	-7.1363	0.390406		6.46282	-4.77513	3.93953	-1.8564																1	3		0	4
9.56503	6.50202	2.19061	6.66443		7.8123	7.45798	2.22909	0.664704																2	4		0	2
9.62502	6.74008	6.76807	1.18558		9.55961	-2.75485	-9.04465	-1.41113																2	4		2	3
6.9688	-3.37165	3.30324	5.12686		8.41984	-1.69422	5.09518	6.48555																3	4		1	3
7.89212	2.89752	7.3336	-0.329111		7.62962	-7.56424	-0.766494	-0.637074																1	2		0	4
8.04414	7.40208	-2.69302	1.63253		8.72515	7.35383	3.40767	-3.23067																2	3		0	5
7.38248	5.65097	-2.26915	-4.17355		9.93253	0.742718	-8.65062	-4.82393																2	3		1	4
8.11619	0.810771	-7.68323	-2.48661		6.47523	5.07226	-3.90112	0.990969																1	3		0	4
7.33457	-2.97118	-5.95931	3.07484		8.07182	4.13865	-5.6549	4.00599																1	4		1	4
8.25494	-6.59634	-4.40615	2.28434		9.45084	5.37618	7.41937	-2.31691																1	4		0	2
6.80681	-1.55599	6.48717	-1.3521		6.30267	6.12672	1.00869	1.08143																0	4		1	3
9.72803	2.28988	-8.89723	-3.19849		8.70494	-0.195052	-8.69149	0.442573																0	1		2	3
7.67079	3.15705	6.83106	-1.48687		8.73536	2.5977	2.32042	-8.01087																2	3		2	3
7.20977	1.48389	6.49624	-2.75277		7.05095	-5.20513	4.62176	1.12336																2	2		1	1
7.72654	4.89621	5.77768	-1.53132		8.44071	-7.15118	4.46611	0.400009																3	3		1	5
7.02265	3.47902	-4.0376	-4.57294		9.30666	-5.06398	-2.65076	-7.34463																2	5		1	4
7.84464	-6.54378	-3.44045	-2.62311		8.9577	-4.22178	-6.76965	-4.07293																1	3		1	5
7.76434	1.50752	-7.6065	0.391898		7.58558	0.116502	7.18754	2.42213																3	4		1	2
8.26992	-3.51202	-7.3451	-1.45146		7.33123	6.80898	2.51457	-1.03041																2	5		0	2
8.39635	0.872187	-3.77405	7.44947		7.37342	5.36824	-5.01121	0.661132																3	5		1	2
7.79055	-5.40312	-5.60434	-0.300625		7.23927	5.94618	-2.20522	3.49099																4	5		0	1
8.89689	6.78851	-4.64141	3.39531		7.13552	-6.40439	3.12113	-0.397428																3	3		1	4
8.01325	4.04373	-6.79397	1.30476		8.01469	6.29398	-4.63653	-1.76737																3	4		1	3
8.20176	-5.35912	6.19177	-0.459013		9.10934	0.845065	-8.63538	-2.77417																3	5		2	4
6.92979	-5.91889	-3.6035	-0.0589662		9.46536	9.18959	-1.31133	-1.85066																3	5		1	4
8.15897	7.5259	1.78759	2.59504		7.61819	2.52409	5.05733	-5.10777																1	4		2	2
8.98834	-6.75475	-5.1448	2.94867		8.06462	-6.79739	2.91687	-3.21332																2	6		2	2
8.83409	-8.52951	-2.29134	0.195906		10.9481	-1.77894	8.17	-7.06739																3	5		3	4
10.0857	8.28872	-2.33255	5.25141		9.19767	-5.88497	5.34676	4.62347																1	2		2	3
8.32331	-5.96498	1.70541	-5.54869		8.71821	8.14968	-1.878	2.46232																4	6		2	3
10.4041	-0.781262	6.83833	7.80201		7.12162	5.41787	0.862017	4.54105																3	5		4	5
6.43438	3.37779	3.00583	4.57786		8.072	-7.38707	3.10293	-0.979862																4	5		2	3
8.38584	5.29456	6.45999	-0.747382		8.05654	-2.78658	7.18102	2.36128																4	4		3	5
7.42349	1.09577	-7.21465	-1.36252		9.37466	-4.89914	6.6269	4.46843																3	5		3	5
7.57069	6.96292	1.11031	-2.75686		7.34878	-7.31916	-0.636283	0.171897																0	2		1	6
8.15817	0.177761	-6.94971	-4.26916		8.5183	-7.50229	-3.98175	0.650218																3	4		2	3
8.97964	0.0313058	8.85583	-1.48569		7.06977	-6.68981	2.28019	-0.169812																3	4		1	4
6.79591	-6.36845	0.867613	-2.2078		6.61715	0.0494559	-0.777131	-6.57117																3	4		1	3
6.69521	3.16233	4.49043	3.82904		10.8587	-10.0384	-3.95902	-1.21184																2	5		0	2
8.14679	-3.86816	3.55216	-6.22814		8.29095	-3.20574	-6.25195	-4.40184																2	5		2	4
7.72606	1.24382	-6.9526	3.1315		7.2703	3.31362	5.83619	-2.79573																2	4		3	3
7.64037	-1.70931	-4.03743	6.25721		6.42495	4.47922	-4.5277	-0.846478																2	3		1	1
7.80706	-2.5652	3.43443	6.52493		6.61036	-6.30209	1.92284	0.532074																4	5		1	3
8.61311	5.92932	-6.21328	0.65118		7.68159	-5.7222	-0.299514	-5.11601																2	5		1	2
7.9879	-2.68438	-7.4277	1.19584		8.45245	8.04052	1.12263	-2.35237																3	6		0	1
8.57721	4.46319	7.11799	-1.72703		7.9592	-3.50768	1.84283	6.90282																3	5		1	5
8.26509	0.777132	8.22591	0.205593		7.54956	-5.20601	5.2652	-1.47346																1	4		0	2
8.15538	1.15946	-7.77703	2.16418		7.48257	-4.62578	-5.84559	0.64812																0	3		0	1
6.95426	-2.8344	3.89448	5.01606		8.27008	-1.06083	6.36602	5.17133																1	2		4	4
7.57853	-3.78005	-5.18924	4.02704		7.55961	-5.74847	-4.39053	-2.19682																2	3		1	4
8.92479	-2.85696	-7.94412	-2.89492		8.98472	-8.42768	3.11432	0.0183835																3	5		1	4
8.08919	2.26734	-0.561741	-7.74458		8.87318	4.48396	-6.90764	-3.30332																2	3		0	4
7.30746	-5.72559	-3.78951	-2.50125		7.70327	-2.39339	6.55713	3.25824																3	4		0	2
8.65395	3.82376	-7.12601	3.08054		9.34368	5.30584	-5.20982	5.65776																1	3		1	3
7.59375	-3.04254	-5.70324	3.9851		7.31659	7.04873	0.361797	1.92794																1	6		0	4
9.49569	8.17574	-2.628	-4.05205		7.77558	2.52387	-2.57414	6.88937																3	7		2	3
7.0742	6.03083	3.25077	-1.76234		7.29325	3.97555	0.366863	-6.10343																5	6		2	4
6.98431	-0.395726	-2.67324	6.44032		8.70691	4.99065	6.96133	-1.56319																3	6		1	5
6.86157	-2.48339	-5.71301	2.87672		6.6894	-0.120341	-3.91408	-5.42342																5	6		3	5
8.00684	-3.84055	6.8884	1.38189		6.21789	-4.51716	1.14241	-4.11731																3	6		2	5
7.32958	-2.45568	6.89068	-0.459239		7.95776	-1.30563	3.00175	7.25333																4	6		0	5
8.99514	-7.52238	-4.10556	2.73327		9.85243	-0.632064	8.33776	-5.21081																1	4		0	3
8.35467	8.27711	0.80189	0.804311		9.34732	-3.53023	-8.62301	0.74402																2	5		0	6
8.74251	-0.808758	8.19065	2.948		6.68064	1.61848	-4.02593	-5.0797																4	5		1	4
9.15482	-6.02481	4.28987	5.39532		8.96272	0.098043	8.57719	2.59854																1	3		0	4
7.04449	6.51409	-0.158438	2.67701		7.33148	-1.20678	-5.31142	4.90745																1	5		1	3
7.84607	-5.15764	-5.41334	2.37809		8.09357	5.82154	4.7569	2.9979																3	4		0	4
7.35692	-5.72488	2.09595	-4.11789		6.87035	-5.43077	4.13157	0.799096																1	5		1	5
7.16333	7.04393	-0.985072	0.852053		6.39183	5.91954	2.34297	-0.570107																1	4		1	4
8.28325	-4.34786	-6.94907	-1.19111		7.54921	-6.7744	0.75013	3.24583																3	4		1	4
6.89533	-6.41681	-0.785712	-2.39849		8.13172	-7.9926	-0.540583	-1.39678																1	4		0	4
7.90859	7.50276	0.331269	-2.47884		8.091	-5.00976	-2.10306	5.99531																3	4		2	4
8.99573	-2.25689	-8.22404	2.86268		9.44688	7.34431	5.92702	-0.418372																2	4		2	5
8.34377	-2.8698	-2.94304	7.26093		8.77082	4.89955	-0.458093	-7.26029																3	4		3	3
8.55962	3.6278	7.56929	-1.6769		7.67416	4.20619	-6.40697	0.389188																3	5		1	4
9.12204	-8.39649	3.20068	1.5704		8.46135	0.259653	-3.35353	-7.76408																3	4		1	2
8.34586	7.80874	-0.193346	2.93932		7.1114	1.28068	-6.41028	-2.80002																1	4		1	1
7.44498	-4.64704	1.25745	-5.67904		6.46484	-6.15096	-0.484979	1.92995																2	3		0	3
8.63259	-2.48802	3.61172	7.43551		7.68584	3.19672	-1.37855	6.85221																3	5		1	3
6.90196	0.108109	-4.25443	-5.43371		9.48559	9.16591	0.832941	-2.29539																4	6		0	3
8.72075	-5.96041	-2.74278	-5.74475		8.86041	-1.19116	8.77868	-0.151114																1	5		2	3
7.25481	3.02006	-3.71219	-5.45262		10.0166	-8.7468	3.94673	-2.87207																0	4		2	4
8.26026	-7.22896	-3.0113	-2.62797		7.04552	3.88146	4.66851	3.57472																2	4		2	4
7.6289	1.07675	-4.51526	-6.05419		8.52181	4.12701	-7.4129	-0.79866																2	5		1	5
7.43774	2.37401	-3.57377	-6.07554		6.33339	2.58329	5.72972	-0.780255																1	4		0	2
7.31035	-1.33959	5.48601	4.64223		7.3983	4.48655	-0.993574	5.79814																0	2		0	3
7.35779	6.81727	2.59525	-0.96263		7.62184	-0.344555	-7.20206	-2.47066																1	1		1	2
8.06002	-1.85034	-5.29005	5.79272		10.1537	1.87654	9.37685	-3.41337																3	3		0	2
8.96672	8.33392	-2.67125	-1.9525		7.57555	5.53487	-4.75678	2.03156																3	6		1	2
9.53521	5.41105	-7.85061	0.0937872		6.48221	3.33124	-2.62136	-4.90412																0	1		1	4
8.34396	-0.0845105	8.26988	-1.10615		8.11378	4.47798	-6.53444	-1.75561																1	3		1	3
8.12358	-1.96387	-7.461	2.54349		7.13327	-4.47141	0.444961	-5.54004																3	5		1	5
9.55825	2.87959	8.92806	1.83244		7.16924	6.40203	2.68169	-1.79457																2	4		0	2
6.86008	0.0535241	6.43331	2.38123		7.79622	0.564036	-5.50407	5.49255																3	4		2	3
7.60775	-3.44825	3.23749	-5.9587		7.84691	-4.76025	-1.37	-6.08581																1	3		1	6
7.73945	-6.93235	-1.59517	-3.0491		7.78272	-3.11468	7.13225	-0.0217391																2	5		3	6
6.94365	-5.55872	-4.16095	-0.0373816		7.60243	3.7358	-6.0872	-2.60515																3	5		1	5
9.00853	2.34351	-7.58546	-4.25704		7.06206	3.36532	-4.83437	-3.89567																3	4		1	5
9.21824	0.91582	9.07216	-1.35392		6.55805	3.38969	5.57979	0.619689																4	4		1	4
9.41255	7.81724	-2.10112	-4.80336		6.37999	-6.0941	-1.2205	1.44104																2	4		0	3
7.92903	-4.86384	-6.15284	-1.1641		7.83372	-5.34241	-5.62543	1.08643																2	4		0	1
7.98396	2.69251	-5.03456	5.58098		8.5518	1.58409	-8.32056	1.17997																3	4		1	2
7.21923	-0.949399	-6.66627	2.60322		8.66236	5.14961	6.78226	1.58707																3	5		2	3
8.54637	6.34359	4.83497	-3.06958		7.31008	2.60964	-5.83246	3.55098																1	5		0	0
7.14152	-5.58836	-4.43304	-0.346023		8.79977	0.810745	7.18421	5.01656																2	4		2	4
7.08134	-5.35468	-0.961623	-4.533		7.52517	7.16175	1.53272	1.72869																3	4		2	5
9.46176	-4.15542	3.98897	7.50636		10.0724	-7.48001	6.288	2.44192																2	4		1	5
7.26356	4.81366	4.66426	-2.79869		7.34198	3.08118	4.72226	-4.70227																0	4		1	5
6.84818	-3.05114	3.77092	4.83407		7.48497	1.64777	-5.24833	-5.07589																4	5		2	4
7.14133	-6.81409	-1.25447	1.73005		9.10759	-3.70084	7.79637	-2.91006																1	2		1	5
6.90208	-4.92876	2.59467	4.07599		8.47682	-3.85497	-1.09173	7.47019																1	4		0	1
8.96731	8.82061	-0.575433	1.50944		8.2783	-0.143689	-7.69796	-3.04154																2	3		0	2
9.76378	-6.24422	0.742	7.46931		8.79508	8.50041	2.24275	-0.257849																1	2		1	5
7.36864	3.28211	-2.70204	-6.0186		7.87366	1.54477	-5.79955	5.09641																2	4		0	0
8.25919	-3.8248	-4.83103	5.49967		7.98445	6.46482	4.68425	0.123999																3	5		0	1
7.9337	6.51848	1.95013	-4.08044		7.44253	-5.66852	-4.4948	1.74812																0	5		1	3
7.62499	-0.542324	-1.62321	-7.43045		6.71691	-1.42717	0.474988	6.54633																2	6		1	5
9.44411	7.14729	-5.99872	1.45703		10.0957	-8.77468	4.22462	2.66106																2	6		0	4
8.03875	-6.76908	4.26435	-0.785085		12.4423	-2.07362	-5.22551	11.0998																3	6		3	4
10.6167	-8.0193	4.09654	5.62353		12.8124	-5.60392	10.679	-4.32563																1	4		1	3
8.49241	-4.69055	7.03206	0.818506		8.75058	-5.51195	-0.102298	6.79564																1	6		1	3
9.41377	8.08533	4.81074	0.321277		8.80713	-7.14979	4.77661	1.90524																1	3		0	3
8.09102	-7.89166	1.26737	1.257		6.67164	-2.39527	4.34361	-4.46168																2	3		1	3
7.29353	-1.35513	5.13161	5.00258		8.85116	-2.0923	-4.93058	7.0466																0	4		0	3
7.39907	-6.56025	-2.60494	2.21893		9.10869	8.2928	-3.47819	-1.4491																2	3		1	3
8.9428	-8.10303	-2.52517	2.81746		7.63567	6.81299	-3.25279	1.14275																3	5		1	3
9.77046	2.8302	7.9536	4.91855		8.81779	-3.41063	-2.16259	-7.83864																1	3		3	3
9.8726	-5.21887	2.53731	-7.98709		7.68108	6.25759	-4.43512	-0.413769																0	2		2	7
7.73455	-1.27578	4.92974	5.82179		7.94315	-5.47251	-4.86783	3.074																3	7		0	2
8.92636	3.90005	-4.48172	6.6621		7.76154	5.09311	5.68956	-1.3895																3	6		1	3
8.32817	3.57468	7.50101	0.561243		6.71956	-0.350519	-0.234161	-6.70633																2	6		2	4
8.706	4.00311	4.01756	-6.60521		9.86186	4.92419	2.11002	8.27988																1	4		0	4
6.95989	-2.13979	-5.22323	-4.07176		7.33173	-6.83995	2.51428	0.804825																2	4		0	2
7.45649	3.13147	6.70484	0.915535		7.94969	3.20279	-6.90107	-2.30541																1	4		1	5
6.24265	-1.02192	6.15837	0.0271266		10.6939	1.79151	-9.46465	4.64442																1	5		0	1
7.93366	7.82327	-0.426483	-1.248		7.66289	-1.27793	7.43454	1.347																3	5		1	3
8.0474	-7.85136	-0.175062	1.75674		10.2844	-9.53231	3.30659	1.99241																3	5		1	5
7.91928	0.594923	-7.54499	-2.33114		9.38099	-3.08342	7.24451	-5.10025																0	0		1	2
8.57814	8.29053	-0.187911	-2.19461		8.25832	-6.46672	-4.96516	-1.31482																2	7		1	3
8.31422	-7.30341	-3.92721	0.60295		7.45389	7.08546	0.180042	2.30746																2	3		1	4
6.71717	-6.63166	0.515598	0.93577		7.73763	1.49407	3.41931	-6.77841																0	5		0	1
9.21124	-6.71148	5.26299	-3.47908		7.7795	0.930002	-7.69069	-0.713485																2	7		0	2
9.0233	-3.58451	-8.25445	0.659702		7.64584	-5.55043	2.43101	-4.6628																4	6		1	3
9.91191	7.23946	5.7203	-3.62137		7.84517	2.42346	-2.14352	7.14695																4	7		1	3
[truncated: 112,301 more rows]
