# Supplementary material for: The palisade layer of the poxvirus core is composed of flexible A10 trimers
Source: Nat Struct Mol Biol. 2024 Feb 5;31(7):1105–13. doi: 10.1038/s41594-024-01218-5 (PMC11257942; doi:10.1038/s41594-024-01218-5)
Supplement: Supplementary file 7 — Numerical data to generate plots in Extended Data Fig. 5. [file 41594_2024_1218_MOESM7_ESM.xlsx]

## Sheet: occupancy
	Occupancy progress											Stability of classes											Occupancy										Particle ID	class		Particle ID	class
Iteration	Class 1	Class 2	Class 3	Class 4	Class 5	Class 6	Class 7	Class 8			Iteration	Class 1	Class 2	Class 3	Class 4	Class 5	Class 6	Class 7	Class 8				Class 1	Class 2	Class 3	Class 4	Class 5	Class 6	Class 7	Class 8			0	8		0	8
0	13521	13640	13547	13220	13438	13530	13496	13438			0	20429	12011	4641	5573	16977	14407	6243	14186			Occupancy	24968	12768	381	2388	19116	19632	8997	16225			1	5		1	5
1	23343	13749	5282	6338	19398	16424	7152	16144			1	2308	1660	536	521	1742	2430	1277	1908														2	1		2	1
2	23766	13753	4663	5551	19118	17315	7345	16319			2	2075	1460	383	458	1672	2119	1087	1644														3	1		3	1
3	24234	13705	4112	5092	19087	17925	7396	16279			3	1525	943	286	329	1090	1470	768	1182														4	6		4	6
4	24555	13635	3761	4820	19051	18267	7493	16248			4	1173	876	237	315	1059	1237	623	960				Occupancy after cleaning										5	8		5	9
5	24623	13664	3467	4619	19163	18540	7475	16279			5	1088	662	172	275	839	1066	539	849				Class 1	Class 2	Class 3	Class 4	Class 5	Class 6	Class 7	Class 8	Unasigned		6	8		6	8
6	24844	13549	3200	4477	19189	18785	7519	16267			6	874	587	153	225	732	865	465	694			Occupancy after cleaning	20030	9432	221	1568	14834	14450	5067	11979	26894		7	7		7	7
7	25018	13441	2991	4337	19245	18925	7597	16276			7	773	490	134	181	663	785	423	666														8	1		8	1
8	25089	13355	2784	4205	19308	19121	7657	16311			8	621	445	98	160	614	719	428	627														9	8		9	8
9	25088	13301	2564	4054	19411	19279	7774	16359			9	623	391	94	148	468	614	385	513														10	1		10	1
																																	11	1		11	1
																																	12	7		12	7
																																	13	6		13	9
																																	14	6		14	9
																																	15	1		15	1
																																	16	1		16	1
																																	17	1		17	1
																																	18	5		18	5
																																	19	8		19	9
																																	20	8		20	8
																																	21	6		21	6
																																	22	6		22	9
																																	23	5		23	5
																																	24	8		24	8
																																	25	8		25	9
																																	26	8		26	8
																																	27	8		27	8
																																	28	6		28	6
																																	29	8		29	8
																																	30	1		30	1
																																	31	1		31	1
																																	32	1		32	1
																																	33	1		33	1
																																	34	1		34	1
																																	35	8		35	8
																																	36	8		36	8
																																	37	1		37	1
																																	38	2		38	9
																																	39	5		39	9
																																	40	8		40	8
																																	41	5		41	9
																																	42	8		42	9
																																	43	5		43	9
																																	44	8		44	8
																																	45	6		45	6
																																	46	5		46	5
																																	47	7		47	7
																																	48	6		48	6
																																	49	8		49	8
																																	50	6		50	6
																																	51	1		51	1
																																	52	1		52	9
																																	53	6		53	6
																																	54	1		54	1
																																	55	5		55	5
																																	56	6		56	9
																																	57	6		57	6
																																	58	1		58	1
																																	59	6		59	9
																																	60	8		60	8
																																	61	1		61	9
																																	62	6		62	6
																																	63	1		63	1
																																	64	1		64	1
																																	65	5		65	5
																																	66	6		66	6
																																	67	1		67	1
																																	68	6		68	6
																																	69	8		69	8
																																	70	6		70	9
																																	71	5		71	9
																																	72	1		72	1
																																	73	8		73	8
																																	74	1		74	1
																																	75	8		75	8
																																	76	1		76	1
																																	77	6		77	6
																																	78	8		78	8
																																	79	8		79	9
																																	80	1		80	1
																																	81	6		81	6
																																	82	8		82	8
																																	83	1		83	1
																																	84	5		84	9
																																	85	6		85	9
																																	86	7		86	7
																																	87	6		87	6
																																	88	6		88	9
																																	89	5		89	5
																																	90	1		90	1
																																	91	8		91	8
																																	92	6		92	6
																																	93	5		93	9
																																	94	2		94	2
																																	95	6		95	6
																																	96	1		96	1
																																	97	5		97	5
																																	98	1		98	1
																																	99	6		99	6
																																	100	5		100	5
																																	101	6		101	6
																																	102	6		102	6
																																	103	5		103	5
																																	104	6		104	6
																																	105	5		105	5
																																	106	1		106	9
																																	107	2		107	2
																																	108	6		108	6
																																	109	1		109	1
																																	110	1		110	1
																																	111	5		111	5
																																	112	2		112	2
																																	113	6		113	6
																																	114	6		114	6
																																	115	1		115	9
																																	116	7		116	9
																																	117	2		117	9
																																	118	6		118	9
																																	119	1		119	1
																																	120	1		120	1
																																	121	6		121	6
																																	122	1		122	1
																																	123	5		123	5
																																	124	1		124	1
																																	125	6		125	6
																																	126	1		126	9
																																	127	1		127	1
																																	128	8		128	9
																																	129	8		129	8
																																	130	8		130	9
																																	131	1		131	9
																																	132	6		132	6
																																	133	8		133	8
																																	134	6		134	6
																																	135	8		135	8
																																	136	8		136	8
																																	137	1		137	1
																																	138	8		138	8
																																	139	5		139	5
																																	140	6		140	6
																																	141	7		141	7
																																	142	1		142	1
																																	143	6		143	9
																																	144	1		144	1
																																	145	1		145	1
																																	146	5		146	5
																																	147	5		147	5
																																	148	6		148	6
																																	149	5		149	5
																																	150	6		150	9
																																	151	6		151	9
																																	152	1		152	1
																																	153	5		153	5
																																	154	6		154	6
																																	155	5		155	5
																																	156	8		156	8
																																	157	8		157	8
																																	158	8		158	9
																																	159	8		159	8
																																	160	1		160	1
																																	161	5		161	5
																																	162	6		162	6
																																	163	6		163	6
																																	164	6		164	6
																																	165	1		165	1
																																	166	8		166	8
																																	167	1		167	1
																																	168	6		168	6
																																	169	2		169	2
																																	170	1		170	1
																																	171	6		171	6
																																	172	1		172	1
																																	173	2		173	9
																																	174	1		174	9
																																	175	5		175	9
																																	176	1		176	1
																																	177	5		177	5
																																	178	1		178	1
																																	179	1		179	9
																																	180	5		180	9
																																	181	1		181	1
																																	182	1		182	1
																																	183	1		183	1
																																	184	4		184	4
																																	185	8		185	8
																																	186	8		186	8
																																	187	5		187	5
																																	188	5		188	5
																																	189	5		189	5
																																	190	1		190	9
																																	191	6		191	9
																																	192	2		192	9
																																	193	1		193	1
																																	194	1		194	9
																																	195	6		195	9
																																	196	6		196	6
																																	197	1		197	1
																																	198	1		198	1
																																	199	8		199	8
																																	200	6		200	6
																																	201	8		201	8
																																	202	2		202	9
																																	203	7		203	7
																																	204	8		204	8
																																	205	8		205	9
																																	206	1		206	1
																																	207	8		207	8
																																	208	5		208	5
																																	209	6		209	6
																																	210	2		210	9
																																	211	2		211	2
																																	212	8		212	8
																																	213	1		213	1
																																	214	7		214	9
																																	215	1		215	1
																																	216	8		216	8
																																	217	1		217	1
																																	218	5		218	5
																																	219	1		219	1
																																	220	8		220	8
																																	221	5		221	5
																																	222	6		222	9
																																	223	6		223	6
																																	224	8		224	8
																																	225	1		225	1
																																	226	6		226	6
																																	227	5		227	5
																																	228	5		228	5
																																	229	1		229	1
																																	230	1		230	1
																																	231	6		231	9
																																	232	6		232	9
																																	233	6		233	6
																																	234	1		234	1
																																	235	8		235	8
																																	236	1		236	9
																																	237	6		237	6
																																	238	8		238	8
																																	239	8		239	8
																																	240	6		240	6
																																	241	6		241	9
																																	242	1		242	1
																																	243	1		243	1
																																	244	1		244	1
																																	245	1		245	1
																																	246	6		246	6
																																	247	1		247	1
																																	248	1		248	9
																																	249	6		249	6
																																	250	2		250	9
																																	251	8		251	8
																																	252	6		252	6
																																	253	1		253	1
																																	254	6		254	6
																																	255	6		255	9
																																	256	1		256	1
																																	257	1		257	1
																																	258	5		258	5
																																	259	6		259	6
																																	260	1		260	1
																																	261	1		261	1
																																	262	5		262	5
																																	263	6		263	6
																																	264	5		264	5
																																	265	1		265	1
																																	266	6		266	6
																																	267	2		267	2
																																	268	1		268	1
																																	269	1		269	1
																																	270	6		270	6
																																	271	8		271	8
																																	272	6		272	6
																																	273	2		273	2
																																	274	1		274	1
																																	275	1		275	1
																																	276	8		276	8
																																	277	5		277	5
																																	278	6		278	9
																																	279	8		279	9
																																	280	6		280	6
																																	281	6		281	6
																																	282	5		282	5
																																	283	2		283	9
																																	284	5		284	5
																																	285	2		285	2
																																	286	1		286	1
																																	287	6		287	6
																																	288	8		288	8
																																	289	1		289	1
																																	290	8		290	8
																																	291	2		291	2
																																	292	6		292	6
																																	293	5		293	5
																																	294	1		294	1
																																	295	6		295	6
																																	296	8		296	8
																																	297	7		297	7
																																	298	8		298	8
																																	299	6		299	6
																																	300	7		300	7
																																	301	2		301	2
																																	302	6		302	6
																																	303	5		303	5
																																	304	2		304	2
																																	305	8		305	8
																																	306	6		306	6
																																	307	1		307	1
																																	308	8		308	9
																																	309	1		309	1
																																	310	6		310	6
																																	311	5		311	5
																																	312	8		312	8
																																	313	6		313	6
																																	314	6		314	6
																																	315	1		315	1
																																	316	1		316	1
																																	317	2		317	2
																																	318	1		318	1
																																	319	1		319	1
																																	320	8		320	8
																																	321	1		321	1
																																	322	6		322	6
																																	323	1		323	1
																																	324	6		324	6
																																	325	2		325	9
																																	326	1		326	9
																																	327	1		327	1
																																	328	2		328	9
																																	329	1		329	1
																																	330	8		330	9
																																	331	8		331	8
																																	332	1		332	9
																																	333	8		333	9
																																	334	8		334	8
																																	335	6		335	6
																																	336	1		336	1
																																	337	7		337	7
																																	338	7		338	7
																																	339	1		339	1
																																	340	1		340	9
																																	341	8		341	9
																																	342	5		342	5
																																	343	8		343	9
																																	344	6		344	9
																																	345	8		345	8
																																	346	1		346	1
																																	347	8		347	9
																																	348	1		348	1
																																	349	1		349	1
																																	350	8		350	8
																																	351	2		351	2
																																	352	5		352	5
																																	353	4		353	9
																																	354	1		354	1
																																	355	2		355	2
																																	356	8		356	8
																																	357	6		357	6
																																	358	1		358	1
																																	359	6		359	6
																																	360	5		360	5
																																	361	6		361	6
																																	362	1		362	1
																																	363	8		363	8
																																	364	1		364	1
																																	365	1		365	1
																																	366	6		366	9
																																	367	8		367	8
																																	368	6		368	9
																																	369	8		369	9
																																	370	8		370	9
																																	371	8		371	8
																																	372	6		372	6
																																	373	1		373	1
																																	374	1		374	1
																																	375	5		375	5
																																	376	8		376	8
																																	377	6		377	6
																																	378	1		378	1
																																	379	6		379	6
																																	380	8		380	8
																																	381	2		381	2
																																	382	8		382	8
																																	383	5		383	5
																																	384	5		384	5
																																	385	8		385	8
																																	386	6		386	6
																																	387	1		387	1
																																	388	6		388	6
																																	389	5		389	5
																																	390	6		390	9
																																	391	6		391	6
																																	392	2		392	2
																																	393	5		393	5
																																	394	8		394	8
																																	395	6		395	6
																																	396	6		396	6
																																	397	1		397	1
																																	398	1		398	1
																																	399	1		399	1
																																	400	1		400	1
																																	401	8		401	8
																																	402	2		402	2
																																	403	1		403	1
																																	404	6		404	6
																																	405	8		405	8
																																	406	6		406	6
																																	407	8		407	9
																																	408	8		408	8
																																	409	1		409	1
																																	410	1		410	1
																																	411	6		411	6
																																	412	5		412	5
																																	413	1		413	9
																																	414	8		414	9
																																	415	1		415	9
																																	416	5		416	5
																																	417	1		417	1
																																	418	1		418	9
																																	419	6		419	6
																																	420	6		420	9
																																	421	1		421	1
																																	422	1		422	1
																																	423	1		423	1
																																	424	5		424	9
																																	425	6		425	6
																																	426	1		426	1
																																	427	8		427	9
																																	428	8		428	9
																																	429	6		429	6
																																	430	1		430	1
																																	431	8		431	8
																																	432	8		432	8
																																	433	8		433	8
																																	434	6		434	9
																																	435	5		435	9
																																	436	1		436	1
																																	437	2		437	2
																																	438	1		438	1
																																	439	1		439	1
																																	440	6		440	9
																																	441	6		441	6
																																	442	1		442	1
																																	443	8		443	8
																																	444	5		444	5
																																	445	2		445	2
																																	446	6		446	6
																																	447	1		447	9
																																	448	1		448	1
																																	449	6		449	9
																																	450	1		450	1
																																	451	2		451	2
																																	452	6		452	6
																																	453	1		453	1
																																	454	8		454	8
																																	455	1		455	1
																																	456	5		456	5
																																	457	1		457	1
																																	458	8		458	8
																																	459	1		459	1
																																	460	6		460	6
																																	461	1		461	1
																																	462	8		462	9
																																	463	8		463	9
																																	464	6		464	6
																																	465	6		465	9
																																	466	8		466	8
																																	467	6		467	6
																																	468	1		468	1
																																	469	1		469	1
																																	470	5		470	5
																																	471	7		471	9
																																	472	6		472	6
																																	473	5		473	5
																																	474	1		474	1
																																	475	6		475	6
																																	476	5		476	5
																																	477	2		477	2
																																	478	8		478	8
																																	479	8		479	8
																																	480	2		480	2
																																	481	1		481	1
																																	482	5		482	5
																																	483	1		483	1
																																	484	6		484	6
																																	485	6		485	9
																																	486	1		486	9
																																	487	8		487	9
																																	488	6		488	9
																																	489	5		489	5
																																	490	1		490	9
																																	491	1		491	1
																																	492	8		492	9
																																	493	1		493	1
																																	494	5		494	9
																																	495	8		495	8
																																	496	1		496	1
																																	497	8		497	8
																																	498	1		498	1
																																	499	1		499	1
																																	500	6		500	6
																																	501	6		501	6
																																	502	5		502	5
																																	503	1		503	1
																																	504	1		504	1
																																	505	2		505	2
																																	506	5		506	5
																																	507	1		507	1
																																	508	1		508	1
																																	509	1		509	1
																																	510	1		510	1
																																	511	6		511	6
																																	512	6		512	6
																																	513	1		513	9
																																	514	8		514	8
																																	515	5		515	5
																																	516	6		516	6
																																	517	5		517	5
																																	518	1		518	1
																																	519	5		519	5
																																	520	5		520	9
																																	521	1		521	9
																																	522	6		522	9
																																	523	6		523	6
																																	524	6		524	6
																																	525	1		525	1
																																	526	1		526	1
																																	527	5		527	5
																																	528	8		528	8
																																	529	2		529	2
																																	530	1		530	1
																																	531	5		531	5
																																	532	8		532	8
																																	533	1		533	1
																																	534	1		534	9
																																	535	7		535	9
																																	536	6		536	6
																																	537	6		537	6
																																	538	8		538	8
																																	539	1		539	1
																																	540	8		540	8
																																	541	8		541	8
																																	542	8		542	8
																																	543	2		543	2
																																	544	8		544	8
																																	545	6		545	6
																																	546	1		546	1
																																	547	1		547	1
																																	548	1		548	1
																																	549	6		549	6
																																	550	6		550	6
																																	551	1		551	1
																																	552	5		552	5
																																	553	2		553	2
																																	554	1		554	1
																																	555	8		555	8
																																	556	8		556	8
																																	557	1		557	9
																																	558	6		558	6
																																	559	1		559	1
																																	560	2		560	2
																																	561	1		561	1
																																	562	1		562	1
																																	563	8		563	8
																																	564	1		564	9
																																	565	1		565	1
																																	566	1		566	1
																																	567	1		567	1
																																	568	1		568	9
																																	569	1		569	1
																																	570	5		570	5
																																	571	1		571	1
																																	572	6		572	6
																																	573	8		573	8
																																	574	6		574	6
																																	575	1		575	1
																																	576	1		576	1
																																	577	5		577	5
																																	578	5		578	5
																																	579	8		579	8
																																	580	2		580	2
																																	581	5		581	5
																																	582	6		582	6
																																	583	2		583	2
																																	584	6		584	6
																																	585	1		585	1
																																	586	1		586	1
																																	587	7		587	7
																																	588	8		588	8
																																	589	5		589	9
																																	590	6		590	6
																																	591	8		591	8
																																	592	1		592	1
																																	593	6		593	6
																																	594	1		594	9
																																	595	6		595	9
																																	596	1		596	9
																																	597	5		597	5
																																	598	6		598	6
																																	599	6		599	6
																																	600	8		600	8
																																	601	2		601	2
																																	602	2		602	2
																																	603	6		603	9
																																	604	1		604	9
																																	605	5		605	5
																																	606	1		606	1
																																	607	5		607	5
																																	608	1		608	1
																																	609	1		609	1
																																	610	5		610	5
																																	611	2		611	2
																																	612	1		612	1
																																	613	6		613	6
																																	614	1		614	1
																																	615	5		615	5
																																	616	6		616	9
																																	617	1		617	1
																																	618	5		618	5
																																	619	1		619	1
																																	620	8		620	9
																																	621	5		621	5
																																	622	6		622	6
																																	623	1		623	1
																																	624	8		624	8
																																	625	1		625	1
																																	626	8		626	8
																																	627	1		627	1
																																	628	1		628	1
																																	629	5		629	9
																																	630	8		630	8
																																	631	6		631	9
																																	632	6		632	6
																																	633	5		633	5
																																	634	5		634	5
																																	635	6		635	6
																																	636	7		636	9
																																	637	5		637	5
																																	638	1		638	1
																																	639	6		639	6
																																	640	8		640	8
																																	641	5		641	5
																																	642	2		642	2
																																	643	2		643	9
																																	644	5		644	9
																																	645	1		645	9
																																	646	6		646	6
																																	647	6		647	9
																																	648	6		648	6
																																	649	5		649	5
																																	650	6		650	6
																																	651	8		651	8
																																	652	6		652	6
																																	653	1		653	1
																																	654	1		654	1
																																	655	1		655	1
																																	656	8		656	9
																																	657	5		657	9
																																	658	1		658	1
																																	659	5		659	5
																																	660	1		660	1
																																	661	8		661	8
																																	662	6		662	6
																																	663	8		663	8
																																	664	8		664	8
																																	665	6		665	6
																																	666	6		666	6
																																	667	8		667	8
																																	668	1		668	1
																																	669	6		669	9
																																	670	6		670	6
																																	671	7		671	7
																																	672	1		672	1
																																	673	8		673	8
																																	674	1		674	1
																																	675	8		675	8
																																	676	1		676	1
																																	677	6		677	6
																																	678	1		678	1
																																	679	6		679	9
																																	680	8		680	8
																																	681	6		681	9
																																	682	6		682	6
																																	683	2		683	2
																																	684	8		684	8
																																	685	8		685	8
																																	686	1		686	9
																																	687	2		687	2
																																	688	6		688	6
																																	689	1		689	1
																																	690	8		690	9
																																	691	1		691	1
																																	692	2		692	2
																																	693	1		693	1
																																	694	8		694	8
																																	695	6		695	6
																																	696	5		696	5
																																	697	6		697	6
																																	698	6		698	9
																																	699	5		699	9
																																	700	5		700	5
																																	701	5		701	9
																																	702	8		702	8
																																	703	6		703	6
																																	704	1		704	1
																																	705	2		705	9
																																	706	8		706	8
																																	707	8		707	8
																																	708	1		708	9
																																	709	8		709	8
																																	710	8		710	8
																																	711	5		711	5
																																	712	2		712	2
																																	713	1		713	1
																																	714	8		714	8
																																	715	1		715	1
																																	716	5		716	5
																																	717	8		717	8
																																	718	1		718	1
																																	719	6		719	6
																																	720	6		720	6
																																	721	1		721	1
																																	722	5		722	5
																																	723	6		723	6
																																	724	5		724	5
																																	725	1		725	1
																																	726	1		726	1
																																	727	8		727	8
																																	728	8		728	9
																																	729	6		729	6
																																	730	6		730	6
																																	731	1		731	1
																																	732	1		732	1
																																	733	6		733	6
																																	734	8		734	8
																																	735	5		735	5
																																	736	1		736	9
																																	737	5		737	9
																																	738	1		738	1
																																	739	5		739	5
																																	740	1		740	1
																																	741	2		741	2
																																	742	1		742	1
																																	743	8		743	8
																																	744	1		744	1
																																	745	1		745	1
																																	746	1		746	9
																																	747	1		747	1
																																	748	5		748	5
																																	749	1		749	1
																																	750	6		750	6
																																	751	1		751	1
																																	752	1		752	1
																																	753	6		753	6
																																	754	5		754	5
																																	755	8		755	8
																																	756	1		756	9
																																	757	8		757	8
																																	758	1		758	1
																																	759	2		759	2
																																	760	5		760	9
																																	761	5		761	5
																																	762	1		762	1
																																	763	2		763	9
																																	764	5		764	5
																																	765	8		765	8
																																	766	6		766	6
																																	767	6		767	6
																																	768	2		768	2
																																	769	6		769	6
																																	770	1		770	9
																																	771	1		771	1
																																	772	7		772	7
																																	773	8		773	8
																																	774	8		774	8
																																	775	1		775	9
																																	776	2		776	2
																																	777	6		777	6
																																	778	6		778	6
																																	779	1		779	1
																																	780	8		780	9
																																	781	1		781	9
																																	782	1		782	1
																																	783	8		783	8
																																	784	1		784	1
																																	785	1		785	1
																																	786	6		786	9
																																	787	8		787	8
																																	788	1		788	1
																																	789	6		789	6
																																	790	5		790	5
																																	791	7		791	7
																																	792	1		792	1
																																	793	1		793	1
																																	794	1		794	1
																																	795	6		795	6
																																	796	8		796	8
																																	797	8		797	9
																																	798	1		798	1
																																	799	1		799	1
																																	800	6		800	9
																																	801	5		801	5
																																	802	1		802	1
																																	803	8		803	8
																																	804	6		804	6
																																	805	5		805	5
																																	806	5		806	5
																																	807	1		807	1
																																	808	2		808	2
																																	809	6		809	6
																																	810	5		810	5
																																	811	5		811	9
																																	812	1		812	1
																																	813	6		813	6
																																	814	5		814	5
																																	815	8		815	8
																																	816	1		816	1
																																	817	1		817	1
																																	818	1		818	1
																																	819	6		819	6
																																	820	1		820	1
																																	821	6		821	6
																																	822	1		822	1
																																	823	8		823	8
																																	824	1		824	1
																																	825	6		825	6
																																	826	1		826	1
																																	827	6		827	6
																																	828	1		828	1
																																	829	8		829	8
																																	830	8		830	8
																																	831	2		831	2
																																	832	6		832	6
																																	833	6		833	6
																																	834	6		834	6
																																	835	1		835	1
																																	836	1		836	9
																																	837	8		837	8
																																	838	1		838	1
																																	839	1		839	1
																																	840	8		840	9
																																	841	1		841	1
																																	842	1		842	1
																																	843	1		843	1
																																	844	2		844	2
																																	845	6		845	6
																																	846	8		846	8
																																	847	6		847	9
																																	848	1		848	1
																																	849	5		849	5
																																	850	1		850	9
																																	851	6		851	9
																																	852	6		852	6
																																	853	5		853	5
																																	854	1		854	1
																																	855	1		855	1
																																	856	1		856	1
																																	857	1		857	1
																																	858	5		858	5
																																	859	5		859	9
																																	860	5		860	5
																																	861	8		861	8
																																	862	1		862	1
																																	863	2		863	2
																																	864	8		864	8
																																	865	1		865	1
																																	866	1		866	1
																																	867	5		867	9
																																	868	5		868	5
																																	869	2		869	2
																																	870	1		870	1
																																	871	8		871	8
																																	872	1		872	1
																																	873	6		873	6
																																	874	6		874	6
																																	875	1		875	1
																																	876	1		876	1
																																	877	5		877	9
																																	878	5		878	5
																																	879	6		879	6
																																	880	6		880	6
																																	881	6		881	6
																																	882	5		882	5
																																	883	6		883	6
																																	884	8		884	8
																																	885	1		885	1
																																	886	6		886	6
																																	887	5		887	9
																																	888	8		888	9
																																	889	5		889	9
																																	890	6		890	9
																																	891	6		891	6
																																	892	5		892	5
																																	893	8		893	8
																																	894	1		894	1
																																	895	8		895	9
																																	896	6		896	9
																																	897	6		897	9
																																	898	1		898	1
																																	899	6		899	6
																																	900	1		900	1
																																	901	1		901	1
																																	902	8		902	8
																																	903	1		903	1
																																	904	5		904	5
																																	905	5		905	5
																																	906	6		906	9
																																	907	8		907	8
																																	908	2		908	2
																																	909	7		909	7
																																	910	6		910	6
																																	911	8		911	8
																																	912	1		912	1
																																	913	1		913	1
																																	914	8		914	9
																																	915	8		915	8
																																	916	2		916	2
																																	917	8		917	8
																																	918	1		918	1
																																	919	5		919	5
																																	920	5		920	9
																																	921	8		921	9
																																	922	1		922	1
																																	923	5		923	9
																																	924	5		924	5
																																	925	8		925	8
																																	926	8		926	8
																																	927	5		927	9
																																	928	1		928	9
																																	929	2		929	2
																																	930	1		930	1
																																	931	1		931	1
																																	932	1		932	1
																																	933	1		933	1
																																	934	5		934	5
																																	935	5		935	5
																																	936	6		936	9
																																	937	2		937	2
																																	938	6		938	6
																																	939	8		939	8
																																	940	2		940	2
																																	941	7		941	7
																																	942	1		942	1
																																	943	6		943	6
																																	944	1		944	1
																																	945	6		945	6
																																	946	5		946	9
																																	947	8		947	8
																																	948	1		948	1
																																	949	1		949	1
																																	950	6		950	6
																																	951	6		951	6
																																	952	6		952	6
																																	953	6		953	6
																																	954	6		954	6
																																	955	8		955	8
																																	956	6		956	6
																																	957	5		957	9
																																	958	5		958	5
																																	959	5		959	5
																																	960	1		960	1
																																	961	5		961	5
																																	962	1		962	1
																																	963	2		963	2
																																	964	8		964	9
																																	965	6		965	6
																																	966	6		966	9
																																	967	6		967	6
																																	968	1		968	1
																																	969	1		969	1
																																	970	1		970	1
																																	971	6		971	6
																																	972	2		972	9
																																	973	1		973	1
																																	974	5		974	9
																																	975	1		975	1
																																	976	1		976	1
																																	977	5		977	5
																																	978	4		978	9
																																	979	5		979	5
																																	980	8		980	8
																																	981	1		981	1
																																	982	8		982	8
																																	983	5		983	5
																																	984	1		984	1
																																	985	2		985	2
																																	986	6		986	6
																																	987	1		987	1
																																	988	2		988	2
																																	989	2		989	2
																																	990	2		990	2
																																	991	6		991	6
																																	992	8		992	8
																																	993	8		993	8
																																	994	5		994	5
																																	995	1		995	1
																																	996	8		996	8
																																	997	1		997	1
																																	998	5		998	5
																																	999	6		999	6
																																	1000	2		1000	2
																																	1001	6		1001	9
																																	1002	5		1002	5
																																	1003	6		1003	6
																																	1004	8		1004	8
																																	1005	5		1005	5
																																	1006	1		1006	1
																																	1007	5		1007	5
																																	1008	1		1008	1
																																	1009	6		1009	9
																																	1010	1		1010	9
																																	1011	8		1011	9
																																	1012	6		1012	6
																																	1013	6		1013	6
																																	1014	1		1014	1
																																	1015	6		1015	9
																																	1016	1		1016	9
																																	1017	8		1017	8
																																	1018	5		1018	9
																																	1019	1		1019	1
																																	1020	1		1020	1
																																	1021	6		1021	9
																																	1022	6		1022	6
																																	1023	1		1023	1
																																	1024	1		1024	1
																																	1025	6		1025	6
																																	1026	8		1026	8
																																	1027	5		1027	5
																																	1028	6		1028	6
																																	1029	1		1029	1
																																	1030	8		1030	8
																																	1031	6		1031	9
																																	1032	6		1032	6
																																	1033	8		1033	8
																																	1034	1		1034	1
																																	1035	1		1035	9
																																	1036	5		1036	5
																																	1037	1		1037	1
																																	1038	5		1038	5
																																	1039	2		1039	9
																																	1040	5		1040	5
																																	1041	6		1041	6
																																	1042	6		1042	6
																																	1043	5		1043	5
																																	1044	6		1044	6
																																	1045	8		1045	9
																																	1046	1		1046	1
																																	1047	7		1047	7
																																	1048	8		1048	8
																																	1049	5		1049	9
																																	1050	6		1050	6
																																	1051	1		1051	9
																																	1052	6		1052	6
																																	1053	1		1053	1
																																	1054	1		1054	9
																																	1055	6		1055	9
																																	1056	1		1056	1
																																	1057	1		1057	1
																																	1058	1		1058	1
																																	1059	1		1059	1
																																	1060	1		1060	1
																																	1061	5		1061	5
																																	1062	6		1062	9
																																	1063	5		1063	5
																																	1064	5		1064	5
																																	1065	1		1065	1
																																	1066	6		1066	6
																																	1067	5		1067	9
																																	1068	8		1068	9
																																	1069	1		1069	1
																																	1070	8		1070	8
																																	1071	1		1071	1
																																	1072	6		1072	6
																																	1073	7		1073	7
																																	1074	8		1074	8
																																	1075	1		1075	1
																																	1076	6		1076	9
																																	1077	8		1077	8
																																	1078	6		1078	6
																																	1079	1		1079	1
																																	1080	5		1080	5
																																	1081	1		1081	1
																																	1082	6		1082	6
																																	1083	5		1083	9
																																	1084	1		1084	1
																																	1085	8		1085	8
																																	1086	1		1086	1
																																	1087	6		1087	6
																																	1088	1		1088	1
																																	1089	6		1089	9
																																	1090	8		1090	8
																																	1091	6		1091	6
																																	1092	1		1092	1
																																	1093	1		1093	9
																																	1094	1		1094	1
																																	1095	5		1095	5
																																	1096	8		1096	8
																																	1097	6		1097	9
																																	1098	8		1098	9
																																	1099	5		1099	9
																																	1100	7		1100	9
																																	1101	5		1101	5
																																	1102	6		1102	6
																																	1103	1		1103	9
																																	1104	1		1104	1
																																	1105	8		1105	8
																																	1106	8		1106	8
																																	1107	5		1107	5
																																	1108	8		1108	8
																																	1109	6		1109	6
																																	1110	5		1110	5
																																	1111	6		1111	9
																																	1112	1		1112	9
																																	1113	6		1113	6
																																	1114	5		1114	5
																																	1115	6		1115	9
																																	1116	6		1116	6
																																	1117	1		1117	1
																																	1118	8		1118	8
																																	1119	6		1119	9
																																	1120	5		1120	5
																																	1121	1		1121	1
																																	1122	5		1122	5
																																	1123	5		1123	5
																																	1124	5		1124	9
																																	1125	6		1125	6
																																	1126	1		1126	9
																																	1127	2		1127	2
																																	1128	1		1128	1
																																	1129	1		1129	1
																																	1130	6		1130	6
																																	1131	1		1131	1
																																	1132	6		1132	6
																																	1133	8		1133	8
																																	1134	5		1134	9
																																	1135	6		1135	6
																																	1136	5		1136	9
																																	1137	1		1137	1
																																	1138	5		1138	5
																																	1139	6		1139	6
																																	1140	6		1140	9
																																	1141	1		1141	9
																																	1142	5		1142	5
																																	1143	5		1143	5
																																	1144	5		1144	5
																																	1145	7		1145	7
																																	1146	2		1146	2
																																	1147	1		1147	9
																																	1148	6		1148	9
																																	1149	8		1149	8
																																	1150	8		1150	9
																																	1151	8		1151	8
																																	1152	5		1152	5
																																	1153	1		1153	9
																																	1154	5		1154	5
																																	1155	5		1155	5
																																	1156	5		1156	5
																																	1157	6		1157	6
																																	1158	6		1158	9
																																	1159	6		1159	6
																																	1160	6		1160	6
																																	1161	2		1161	2
																																	1162	6		1162	6
																																	1163	1		1163	1
																																	1164	1		1164	1
																																	1165	8		1165	9
																																	1166	2		1166	9
																																	1167	5		1167	5
																																	1168	6		1168	6
																																	1169	1		1169	1
																																	1170	5		1170	5
																																	1171	1		1171	1
																																	1172	6		1172	6
																																	1173	6		1173	6
																																	1174	6		1174	6
																																	1175	6		1175	6
																																	1176	5		1176	5
																																	1177	2		1177	9
																																	1178	1		1178	1
																																	1179	8		1179	8
																																	1180	6		1180	9
																																	1181	1		1181	1
																																	1182	1		1182	1
																																	1183	1		1183	9
																																	1184	1		1184	1
																																	1185	2		1185	9
																																	1186	6		1186	6
																																	1187	1		1187	1
																																	1188	6		1188	6
																																	1189	1		1189	1
																																	1190	6		1190	6
																																	1191	5		1191	5
																																	1192	6		1192	6
																																	1193	6		1193	6
																																	1194	5		1194	9
																																	1195	6		1195	6
																																	1196	1		1196	1
																																	1197	5		1197	5
																																	1198	8		1198	8
																																	1199	6		1199	6
																																	1200	8		1200	8
																																	1201	6		1201	6
																																	1202	5		1202	5
																																	1203	6		1203	6
																																	1204	1		1204	1
																																	1205	8		1205	9
																																	1206	1		1206	1
																																	1207	1		1207	9
																																	1208	1		1208	1
																																	1209	5		1209	5
																																	1210	1		1210	1
																																	1211	8		1211	8
																																	1212	8		1212	8
																																	1213	1		1213	1
																																	1214	8		1214	8
																																	1215	5		1215	5
																																	1216	6		1216	6
																																	1217	8		1217	8
																																	1218	1		1218	1
																																	1219	6		1219	9
																																	1220	7		1220	9
																																	1221	6		1221	9
																																	1222	1		1222	9
																																	1223	8		1223	8
																																	1224	6		1224	6
																																	1225	2		1225	2
																																	1226	5		1226	5
																																	1227	1		1227	9
																																	1228	5		1228	5
																																	1229	1		1229	1
																																	1230	1		1230	1
																																	1231	6		1231	6
																																	1232	1		1232	1
																																	1233	6		1233	9
																																	1234	1		1234	1
																																	1235	1		1235	9
																																	1236	1		1236	1
																																	1237	8		1237	8
																																	1238	8		1238	8
																																	1239	8		1239	8
																																	1240	5		1240	5
																																	1241	1		1241	1
																																	1242	8		1242	8
																																	1243	8		1243	9
																																	1244	6		1244	6
																																	1245	1		1245	1
																																	1246	6		1246	6
																																	1247	5		1247	5
																																	1248	7		1248	7
																																	1249	1		1249	9
																																	1250	8		1250	8
																																	1251	6		1251	9
																																	1252	8		1252	8
																																	1253	6		1253	6
																																	1254	1		1254	9
																																	1255	6		1255	6
																																	1256	5		1256	5
																																	1257	5		1257	5
																																	1258	5		1258	5
																																	1259	8		1259	8
																																	1260	6		1260	6
																																	1261	1		1261	1
																																	1262	5		1262	5
																																	1263	1		1263	1
																																	1264	8		1264	8
																																	1265	6		1265	6
																																	1266	5		1266	5
																																	1267	1		1267	1
																																	1268	6		1268	9
																																	1269	1		1269	1
																																	1270	8		1270	8
																																	1271	1		1271	1
																																	1272	1		1272	1
																																	1273	8		1273	8
																																	1274	6		1274	6
																																	1275	1		1275	1
																																	1276	6		1276	6
																																	1277	5		1277	5
																																	1278	6		1278	9
																																	1279	1		1279	1
																																	1280	6		1280	6
																																	1281	8		1281	8
																																	1282	8		1282	8
																																	1283	2		1283	2
																																	1284	1		1284	1
																																	1285	6		1285	6
																																	1286	6		1286	9
																																	1287	1		1287	9
																																	1288	1		1288	1
																																	1289	6		1289	6
																																	1290	1		1290	1
																																	1291	8		1291	9
																																	1292	5		1292	5
																																	1293	8		1293	8
																																	1294	6		1294	6
																																	1295	6		1295	6
																																	1296	5		1296	5
																																	1297	5		1297	9
																																	1298	5		1298	5
																																	1299	1		1299	9
																																	1300	5		1300	5
																																	1301	5		1301	5
																																	1302	1		1302	1
																																	1303	8		1303	8
																																	1304	8		1304	8
																																	1305	6		1305	6
																																	1306	5		1306	9
																																	1307	6		1307	6
																																	1308	1		1308	1
																																	1309	1		1309	1
																																	1310	6		1310	9
																																	1311	6		1311	6
																																	1312	6		1312	6
																																	1313	5		1313	9
																																	1314	8		1314	9
																																	1315	1		1315	1
																																	1316	6		1316	9
																																	1317	8		1317	8
																																	1318	6		1318	6
																																	1319	1		1319	1
																																	1320	5		1320	5
																																	1321	6		1321	6
																																	1322	1		1322	1
																																	1323	8		1323	8
																																	1324	1		1324	1
																																	1325	1		1325	1
																																	1326	7		1326	7
																																	1327	1		1327	1
																																	1328	2		1328	2
																																	1329	1		1329	1
																																	1330	1		1330	1
																																	1331	1		1331	1
																																	1332	5		1332	5
																																	1333	2		1333	2
																																	1334	6		1334	6
																																	1335	5		1335	5
																																	1336	1		1336	1
																																	1337	8		1337	8
																																	1338	5		1338	5
																																	1339	1		1339	9
																																	1340	1		1340	1
																																	1341	1		1341	1
																																	1342	1		1342	1
																																	1343	6		1343	6
																																	1344	1		1344	1
																																	1345	5		1345	5
																																	1346	1		1346	1
																																	1347	8		1347	8
																																	1348	1		1348	1
																																	1349	1		1349	1
																																	1350	8		1350	8
																																	1351	1		1351	1
																																	1352	6		1352	6
																																	1353	1		1353	1
																																	1354	6		1354	6
																																	1355	8		1355	8
																																	1356	1		1356	1
																																	1357	8		1357	8
																																	1358	5		1358	5
																																	1359	1		1359	9
																																	1360	5		1360	5
																																	1361	5		1361	5
																																	1362	8		1362	8
																																	1363	5		1363	5
																																	1364	1		1364	1
																																	1365	6		1365	6
																																	1366	6		1366	6
																																	1367	5		1367	5
																																	1368	1		1368	1
																																	1369	8		1369	8
																																	1370	1		1370	1
																																	1371	8		1371	8
																																	1372	1		1372	1
																																	1373	7		1373	7
																																	1374	1		1374	9
																																	1375	6		1375	6
																																	1376	8		1376	8
																																	1377	1		1377	1
																																	1378	5		1378	5
																																	1379	5		1379	5
																																	1380	1		1380	1
																																	1381	6		1381	6
																																	1382	6		1382	6
																																	1383	5		1383	5
																																	1384	1		1384	1
																																	1385	1		1385	1
																																	1386	1		1386	1
																																	1387	8		1387	8
																																	1388	6		1388	9
																																	1389	1		1389	1
																																	1390	8		1390	9
																																	1391	5		1391	5
																																	1392	8		1392	8
																																	1393	5		1393	5
																																	1394	8		1394	8
																																	1395	1		1395	1
																																	1396	6		1396	6
																																	1397	1		1397	1
																																	1398	5		1398	5
																																	1399	1		1399	1
																																	1400	6		1400	6
																																	1401	1		1401	1
																																	1402	8		1402	8
																																	1403	5		1403	5
																																	1404	8		1404	9
																																	1405	2		1405	2
																																	1406	8		1406	8
																																	1407	6		1407	6
																																	1408	1		1408	1
																																	1409	1		1409	1
																																	1410	8		1410	8
																																	1411	8		1411	8
																																	1412	6		1412	6
																																	1413	5		1413	5
																																	1414	6		1414	9
																																	1415	1		1415	1
																																	1416	5		1416	5
																																	1417	6		1417	9
																																	1418	1		1418	1
																																	1419	8		1419	8
																																	1420	6		1420	6
																																	1421	8		1421	8
																																	1422	8		1422	8
																																	1423	2		1423	2
																																	1424	6		1424	6
																																	1425	2		1425	2
																																	1426	8		1426	9
																																	1427	1		1427	1
																																	1428	1		1428	1
																																	1429	1		1429	1
																																	1430	5		1430	5
																																	1431	6		1431	6
																																	1432	8		1432	8
																																	1433	6		1433	6
																																	1434	5		1434	5
																																	1435	8		1435	8
																																	1436	1		1436	1
																																	1437	5		1437	5
																																	1438	1		1438	1
																																	1439	1		1439	1
																																	1440	5		1440	5
																																	1441	5		1441	5
																																	1442	5		1442	5
																																	1443	5		1443	5
																																	1444	6		1444	6
																																	1445	5		1445	9
																																	1446	1		1446	9
																																	1447	6		1447	9
																																	1448	2		1448	2
																																	1449	6		1449	6
																																	1450	6		1450	6
																																	1451	6		1451	6
																																	1452	5		1452	5
																																	1453	1		1453	1
																																	1454	5		1454	9
																																	1455	5		1455	5
																																	1456	1		1456	9
																																	1457	5		1457	5
																																	1458	1		1458	1
																																	1459	1		1459	9
																																	1460	6		1460	6
																																	1461	5		1461	5
																																	1462	1		1462	1
																																	1463	1		1463	1
																																	1464	8		1464	8
																																	1465	8		1465	9
																																	1466	8		1466	9
																																	1467	7		1467	7
																																	1468	1		1468	1
																																	1469	1		1469	1
																																	1470	5		1470	9
																																	1471	5		1471	5
																																	1472	1		1472	1
																																	1473	1		1473	1
																																	1474	5		1474	9
																																	1475	6		1475	6
																																	1476	6		1476	6
																																	1477	8		1477	8
																																	1478	5		1478	5
																																	1479	5		1479	5
																																	1480	8		1480	9
																																	1481	1		1481	9
																																	1482	1		1482	1
																																	1483	6		1483	6
																																	1484	8		1484	8
																																	1485	5		1485	5
																																	1486	1		1486	1
																																	1487	1		1487	1
																																	1488	5		1488	5
																																	1489	1		1489	1
																																	1490	5		1490	5
																																	1491	5		1491	5
																																	1492	6		1492	6
																																	1493	1		1493	1
																																	1494	1		1494	1
																																	1495	5		1495	5
																																	1496	1		1496	1
																																	1497	8		1497	8
																																	1498	1		1498	1
																																	1499	1		1499	1
																																	1500	8		1500	8
																																	1501	5		1501	5
																																	1502	8		1502	8
																																	1503	8		1503	8
																																	1504	8		1504	8
																																	1505	8		1505	8
																																	1506	8		1506	9
																																	1507	1		1507	1
																																	1508	6		1508	6
																																	1509	1		1509	9
																																	1510	8		1510	8
																																	1511	6		1511	6
																																	1512	1		1512	1
																																	1513	8		1513	9
																																	1514	5		1514	5
																																	1515	1		1515	1
																																	1516	5		1516	9
																																	1517	6		1517	6
																																	1518	8		1518	8
																																	1519	1		1519	1
																																	1520	6		1520	9
																																	1521	1		1521	1
																																	1522	8		1522	8
																																	1523	1		1523	1
																																	1524	8		1524	9
																																	1525	5		1525	5
																																	1526	1		1526	9
																																	1527	1		1527	1
																																	1528	6		1528	6
																																	1529	1		1529	9
																																	1530	5		1530	9
																																	1531	1		1531	1
																																	1532	6		1532	6
																																	1533	6		1533	6
																																	1534	8		1534	8
																																	1535	1		1535	1
																																	1536	8		1536	8
																																	1537	8		1537	8
																																	1538	8		1538	8
																																	1539	6		1539	6
																																	1540	2		1540	2
																																	1541	1		1541	1
																																	1542	8		1542	8
																																	1543	8		1543	8
																																	1544	8		1544	8
																																	1545	6		1545	9
																																	1546	6		1546	6
																																	1547	2		1547	9
																																	1548	1		1548	1
																																	1549	6		1549	6
																																	1550	5		1550	9
																																	1551	8		1551	9
																																	1552	6		1552	9
																																	1553	6		1553	6
																																	1554	6		1554	6
																																	1555	6		1555	6
																																	1556	8		1556	8
																																	1557	5		1557	5
																																	1558	5		1558	9
																																	1559	6		1559	6
																																	1560	6		1560	6
																																	1561	8		1561	9
																																	1562	8		1562	8
																																	1563	1		1563	1
																																	1564	8		1564	8
																																	1565	8		1565	8
																																	1566	1		1566	1
																																	1567	1		1567	1
																																	1568	6		1568	6
																																	1569	8		1569	8
																																	1570	8		1570	8
																																	1571	8		1571	9
																																	1572	8		1572	8
																																	1573	8		1573	8
																																	1574	8		1574	8
																																	1575	8		1575	8
																																	1576	1		1576	1
																																	1577	7		1577	9
																																	1578	5		1578	5
																																	1579	1		1579	1
																																	1580	8		1580	8
																																	1581	6		1581	6
																																	1582	6		1582	9
																																	1583	6		1583	6
																																	1584	5		1584	5
																																	1585	8		1585	8
																																	1586	1		1586	9
																																	1587	1		1587	9
																																	1588	5		1588	5
																																	1589	1		1589	1
																																	1590	1		1590	9
																																	1591	1		1591	1
																																	1592	8		1592	9
																																	1593	6		1593	6
																																	1594	1		1594	1
																																	1595	1		1595	1
																																	1596	5		1596	5
																																	1597	1		1597	9
																																	1598	1		1598	1
																																	1599	8		1599	8
																																	1600	1		1600	1
																																	1601	1		1601	1
																																	1602	5		1602	9
																																	1603	5		1603	5
																																	1604	1		1604	9
																																	1605	1		1605	1
																																	1606	5		1606	5
																																	1607	1		1607	9
																																	1608	1		1608	1
																																	1609	8		1609	9
																																	1610	1		1610	1
																																	1611	1		1611	1
																																	1612	8		1612	9
																																	1613	1		1613	1
																																	1614	1		1614	1
																																	1615	8		1615	8
																																	1616	5		1616	5
																																	1617	1		1617	1
																																	1618	8		1618	9
																																	1619	5		1619	5
																																	1620	1		1620	1
																																	1621	1		1621	1
																																	1622	1		1622	1
																																	1623	1		1623	1
																																	1624	5		1624	5
																																	1625	1		1625	1
																																	1626	5		1626	5
																																	1627	6		1627	9
																																	1628	1		1628	9
																																	1629	5		1629	5
																																	1630	1		1630	1
																																	1631	5		1631	9
																																	1632	1		1632	1
																																	1633	6		1633	6
																																	1634	1		1634	1
																																	1635	1		1635	1
																																	1636	8		1636	8
																																	1637	5		1637	9
																																	1638	6		1638	6
																																	1639	1		1639	1
																																	1640	1		1640	1
																																	1641	8		1641	8
																																	1642	6		1642	6
																																	1643	6		1643	6
																																	1644	1		1644	1
																																	1645	5		1645	9
																																	1646	8		1646	8
																																	1647	8		1647	8
																																	1648	1		1648	1
																																	1649	5		1649	5
																																	1650	6		1650	6
																																	1651	6		1651	6
																																	1652	8		1652	9
																																	1653	1		1653	1
																																	1654	1		1654	1
																																	1655	5		1655	5
																																	1656	6		1656	6
																																	1657	8		1657	8
																																	1658	2		1658	2
																																	1659	8		1659	8
																																	1660	6		1660	6
																																	1661	6		1661	9
																																	1662	1		1662	1
																																	1663	1		1663	1
																																	1664	6		1664	9
																																	1665	6		1665	6
																																	1666	8		1666	9
																																	1667	5		1667	5
																																	1668	1		1668	1
																																	1669	8		1669	9
																																	1670	8		1670	8
																																	1671	6		1671	6
																																	1672	8		1672	8
																																	1673	1		1673	1
																																	1674	2		1674	9
																																	1675	5		1675	5
																																	1676	8		1676	8
																																	1677	8		1677	8
																																	1678	8		1678	8
																																	1679	1		1679	1
																																	1680	8		1680	8
																																	1681	8		1681	8
																																	1682	2		1682	2
																																	1683	8		1683	8
																																	1684	8		1684	8
																																	1685	5		1685	5
																																	1686	8		1686	8
																																	1687	6		1687	6
																																	1688	8		1688	8
																																	1689	8		1689	8
																																	1690	8		1690	8
																																	1691	8		1691	8
																																	1692	5		1692	9
																																	1693	5		1693	9
																																	1694	8		1694	8
																																	1695	1		1695	1
																																	1696	5		1696	5
																																	1697	1		1697	1
																																	1698	1		1698	1
																																	1699	8		1699	8
																																	1700	6		1700	6
																																	1701	8		1701	9
																																	1702	8		1702	8
																																	1703	5		1703	5
																																	1704	8		1704	8
																																	1705	5		1705	5
																																	1706	1		1706	1
																																	1707	8		1707	8
																																	1708	8		1708	8
																																	1709	6		1709	6
																																	1710	2		1710	2
																																	1711	6		1711	6
																																	1712	6		1712	6
																																	1713	1		1713	1
																																	1714	1		1714	1
																																	1715	1		1715	1
																																	1716	8		1716	8
																																	1717	8		1717	8
																																	1718	1		1718	1
																																	1719	1		1719	1
																																	1720	5		1720	9
																																	1721	8		1721	8
																																	1722	6		1722	6
																																	1723	1		1723	9
																																	1724	1		1724	1
																																	1725	6		1725	9
																																	1726	8		1726	8
																																	1727	8		1727	9
																																	1728	8		1728	8
																																	1729	6		1729	6
																																	1730	8		1730	8
																																	1731	5		1731	5
																																	1732	1		1732	1
																																	1733	1		1733	1
																																	1734	6		1734	6
																																	1735	8		1735	8
																																	1736	1		1736	1
																																	1737	1		1737	9
																																	1738	6		1738	6
																																	1739	6		1739	9
																																	1740	8		1740	8
																																	1741	8		1741	8
																																	1742	8		1742	8
																																	1743	8		1743	8
																																	1744	2		1744	2
																																	1745	6		1745	6
																																	1746	8		1746	9
																																	1747	5		1747	5
																																	1748	8		1748	8
																																	1749	5		1749	5
																																	1750	8		1750	8
																																	1751	8		1751	9
																																	1752	1		1752	9
																																	1753	1		1753	1
																																	1754	8		1754	8
																																	1755	6		1755	9
																																	1756	8		1756	8
																																	1757	5		1757	9
																																	1758	3		1758	9
																																	1759	5		1759	5
																																	1760	8		1760	8
																																	1761	5		1761	5
																																	1762	6		1762	6
																																	1763	8		1763	9
																																	1764	1		1764	1
																																	1765	8		1765	8
																																	1766	8		1766	9
																																	1767	1		1767	9
																																	1768	8		1768	8
																																	1769	6		1769	6
																																	1770	8		1770	8
																																	1771	5		1771	5
																																	1772	1		1772	1
																																	1773	1		1773	1
																																	1774	7		1774	7
																																	1775	1		1775	1
																																	1776	8		1776	8
																																	1777	6		1777	6
																																	1778	8		1778	8
																																	1779	1		1779	9
																																	1780	8		1780	8
																																	1781	8		1781	8
																																	1782	8		1782	8
																																	1783	8		1783	8
																																	1784	1		1784	1
																																	1785	8		1785	8
																																	1786	8		1786	8
																																	1787	8		1787	8
																																	1788	8		1788	8
																																	1789	8		1789	9
																																	1790	6		1790	6
																																	1791	6		1791	6
																																	1792	8		1792	8
																																	1793	1		1793	9
																																	1794	8		1794	8
																																	1795	5		1795	5
																																	1796	8		1796	9
																																	1797	8		1797	8
																																	1798	8		1798	8
																																	1799	8		1799	8
																																	1800	8		1800	8
																																	1801	6		1801	6
																																	1802	6		1802	6
																																	1803	8		1803	8
																																	1804	5		1804	9
																																	1805	1		1805	1
																																	1806	8		1806	8
																																	1807	1		1807	1
																																	1808	8		1808	9
																																	1809	8		1809	9
																																	1810	8		1810	8
																																	1811	1		1811	9
																																	1812	1		1812	1
																																	1813	8		1813	9
																																	1814	5		1814	9
																																	1815	8		1815	8
																																	1816	1		1816	1
																																	1817	6		1817	9
																																	1818	8		1818	8
																																	1819	4		1819	9
																																	1820	8		1820	9
																																	1821	1		1821	1
																																	1822	5		1822	5
																																	1823	8		1823	9
																																	1824	8		1824	8
																																	1825	6		1825	6
																																	1826	6		1826	6
																																	1827	8		1827	8
																																	1828	5		1828	5
																																	1829	6		1829	6
																																	1830	8		1830	9
																																	1831	6		1831	6
																																	1832	6		1832	6
																																	1833	6		1833	6
																																	1834	1		1834	1
																																	1835	1		1835	1
																																	1836	1		1836	9
																																	1837	1		1837	1
																																	1838	1		1838	1
																																	1839	8		1839	8
																																	1840	6		1840	9
																																	1841	8		1841	9
																																	1842	8		1842	8
																																	1843	8		1843	8
																																	1844	5		1844	5
																																	1845	8		1845	9
																																	1846	8		1846	8
																																	1847	2		1847	2
																																	1848	1		1848	1
																																	1849	8		1849	8
																																	1850	8		1850	8
																																	1851	1		1851	1
																																	1852	5		1852	5
																																	1853	1		1853	1
																																	1854	8		1854	8
																																	1855	8		1855	8
																																	1856	5		1856	5
																																	1857	8		1857	8
																																	1858	5		1858	9
																																	1859	1		1859	1
																																	1860	5		1860	9
																																	1861	1		1861	1
																																	1862	5		1862	5
																																	1863	6		1863	6
																																	1864	4		1864	9
																																	1865	1		1865	1
																																	1866	7		1866	7
																																	1867	3		1867	9
																																	1868	1		1868	9
																																	1869	1		1869	1
																																	1870	6		1870	6
																																	1871	6		1871	6
																																	1872	1		1872	1
																																	1873	8		1873	8
																																	1874	8		1874	8
																																	1875	1		1875	1
																																	1876	6		1876	6
																																	1877	8		1877	8
																																	1878	5		1878	5
																																	1879	1		1879	1
																																	1880	8		1880	9
																																	1881	1		1881	1
																																	1882	1		1882	1
																																	1883	1		1883	1
																																	1884	1		1884	1
																																	1885	5		1885	9
																																	1886	8		1886	8
																																	1887	1		1887	1
																																	1888	7		1888	9
																																	1889	8		1889	9
																																	1890	8		1890	8
																																	1891	8		1891	8
																																	1892	2		1892	2
																																	1893	1		1893	9
																																	1894	1		1894	9
																																	1895	1		1895	1
																																	1896	8		1896	8
																																	1897	1		1897	1
																																	1898	2		1898	2
																																	1899	5		1899	9
																																	1900	8		1900	8
																																	1901	6		1901	9
																																	1902	8		1902	8
																																	1903	8		1903	8
																																	1904	8		1904	8
																																	1905	8		1905	8
																																	1906	1		1906	9
																																	1907	8		1907	8
																																	1908	8		1908	8
																																	1909	5		1909	5
																																	1910	5		1910	5
																																	1911	6		1911	6
																																	1912	1		1912	1
																																	1913	6		1913	9
																																	1914	5		1914	5
																																	1915	8		1915	8
																																	1916	6		1916	9
																																	1917	8		1917	9
																																	1918	1		1918	1
																																	1919	8		1919	8
																																	1920	5		1920	5
																																	1921	8		1921	8
																																	1922	8		1922	8
																																	1923	2		1923	9
																																	1924	8		1924	8
																																	1925	1		1925	1
																																	1926	1		1926	1
																																	1927	8		1927	9
																																	1928	2		1928	2
																																	1929	6		1929	6
																																	1930	1		1930	1
																																	1931	6		1931	6
																																	1932	8		1932	8
																																	1933	8		1933	8
																																	1934	8		1934	8
																																	1935	1		1935	1
																																	1936	5		1936	9
																																	1937	8		1937	8
																																	1938	6		1938	6
																																	1939	6		1939	6
																																	1940	8		1940	9
																																	1941	1		1941	1
																																	1942	1		1942	1
																																	1943	1		1943	1
																																	1944	5		1944	5
																																	1945	6		1945	6
																																	1946	5		1946	5
																																	1947	1		1947	1
																																	1948	5		1948	5
																																	1949	1		1949	1
																																	1950	6		1950	6
																																	1951	1		1951	1
																																	1952	8		1952	8
																																	1953	8		1953	9
																																	1954	5		1954	9
																																	1955	1		1955	9
																																	1956	5		1956	5
																																	1957	8		1957	8
																																	1958	6		1958	9
																																	1959	1		1959	1
																																	1960	8		1960	8
																																	1961	8		1961	8
																																	1962	8		1962	8
																																	1963	6		1963	6
																																	1964	1		1964	1
																																	1965	5		1965	9
																																	1966	6		1966	9
																																	1967	1		1967	1
																																	1968	8		1968	8
																																	1969	8		1969	8
																																	1970	8		1970	8
																																	1971	8		1971	8
																																	1972	1		1972	9
																																	1973	8		1973	9
																																	1974	5		1974	5
																																	1975	6		1975	9
																																	1976	8		1976	8
																																	1977	1		1977	1
																																	1978	5		1978	5
																																	1979	8		1979	8
																																	1980	5		1980	5
																																	1981	8		1981	9
																																	1982	8		1982	8
																																	1983	6		1983	6
																																	1984	6		1984	6
																																	1985	8		1985	9
																																	1986	6		1986	6
																																	1987	4		1987	9
																																	1988	8		1988	8
																																	1989	1		1989	1
																																	1990	8		1990	8
																																	1991	8		1991	8
																																	1992	5		1992	5
																																	1993	8		1993	8
																																	1994	1		1994	9
																																	1995	5		1995	9
																																	1996	1		1996	9
																																	1997	8		1997	8
																																	1998	6		1998	9
[truncated: 102,476 more rows]
